# Supplementary material for: Effects of mucus trail following on the distance between individuals of opposite sex and its influence on the evolution of the trait in the Ezo abalone Haliotis discus hannai
Source: PeerJ. 2020 Mar 10;8:e8710. doi: 10.7717/peerj.8710 (PMC7069403; doi:10.7717/peerj.8710)
Supplement: Supplemental Data S3 [file peerj-08-8710-s006.csv]

run	step	homo_wild	homo_mutant	hetero_mutant	mutant	allele_D	allele_d	per_allele_D	per_allele_d
1	0	9980	0	20	20	20	19980	0.1	99.9
1	1	9980	0	20	20	20	19980	0.1	99.9
1	2	9988	0	12	12	12	19988	0.06	99.94
1	3	9984	0	16	16	16	19984	0.08	99.92
1	4	9984	0	16	16	16	19984	0.08	99.92
1	5	9988	0	12	12	12	19988	0.06	99.94
1	6	9984	0	16	16	16	19984	0.08	99.92
1	7	9986	0	14	14	14	19986	0.07	99.93
1	8	9992	0	8	8	8	19992	0.04	99.96
1	9	9990	0	10	10	10	19990	0.05	99.95
1	10	9988	0	12	12	12	19988	0.06	99.94
1	11	9986	0	14	14	14	19986	0.07	99.93
1	12	9976	0	24	24	24	19976	0.12	99.88
1	13	9974	0	24	24	24	19972	0.12	99.86
1	14	9974	0	26	26	26	19974	0.13	99.87
1	15	9974	0	26	26	26	19974	0.13	99.87
1	16	9976	0	24	24	24	19976	0.12	99.88
1	17	9978	0	22	22	22	19978	0.11	99.89
1	18	9978	0	22	22	22	19978	0.11	99.89
1	19	9976	0	24	24	24	19976	0.12	99.88
1	20	9972	0	28	28	28	19972	0.14	99.86
1	21	9968	0	32	32	32	19968	0.16	99.84
1	22	9970	0	30	30	30	19970	0.15	99.85
1	23	9968	0	32	32	32	19968	0.16	99.84
1	24	9964	0	36	36	36	19964	0.18	99.82
1	25	9966	0	34	34	34	19966	0.17	99.83
1	26	9956	0	44	44	44	19956	0.22	99.78
1	27	9950	0	48	48	48	19948	0.24	99.74
1	28	9950	0	50	50	50	19950	0.25	99.75
1	29	9954	0	46	46	46	19954	0.23	99.77
1	30	9954	0	46	46	46	19954	0.23	99.77
1	31	9954	0	44	44	44	19952	0.22	99.76
1	32	9954	0	46	46	46	19954	0.23	99.77
1	33	9950	0	50	50	50	19950	0.25	99.75
1	34	9940	0	60	60	60	19940	0.3	99.7
1	35	9946	0	54	54	54	19946	0.27	99.73
1	36	9956	0	44	44	44	19956	0.22	99.78
1	37	9946	0	54	54	54	19946	0.27	99.73
1	38	9946	0	54	54	54	19946	0.27	99.73
1	39	9944	0	56	56	56	19944	0.28	99.72
1	40	9948	0	52	52	52	19948	0.26	99.74
1	41	9944	0	56	56	56	19944	0.28	99.72
1	42	9948	0	52	52	52	19948	0.26	99.74
1	43	9948	0	52	52	52	19948	0.26	99.74
1	44	9950	0	50	50	50	19950	0.25	99.75
1	45	9940	0	60	60	60	19940	0.3	99.7
1	46	9942	0	58	58	58	19942	0.29	99.71
1	47	9940	0	60	60	60	19940	0.3	99.7
1	48	9938	0	62	62	62	19938	0.31	99.69
1	49	9926	0	74	74	74	19926	0.37	99.63
1	50	9928	0	72	72	72	19928	0.36	99.64
1	51	9934	0	66	66	66	19934	0.33	99.67
1	52	9942	0	58	58	58	19942	0.29	99.71
1	53	9942	0	58	58	58	19942	0.29	99.71
1	54	9930	0	70	70	70	19930	0.35	99.65
1	55	9918	0	82	82	82	19918	0.41	99.59
1	56	9914	0	86	86	86	19914	0.43	99.57
1	57	9906	0	94	94	94	19906	0.47	99.53
1	58	9894	0	106	106	106	19894	0.53	99.47
1	59	9900	0	100	100	100	19900	0.5	99.5
1	60	9908	0	92	92	92	19908	0.46	99.54
1	61	9902	0	98	98	98	19902	0.49	99.51
1	62	9902	0	98	98	98	19902	0.49	99.51
1	63	9902	0	98	98	98	19902	0.49	99.51
1	64	9904	0	96	96	96	19904	0.48	99.52
1	65	9904	0	96	96	96	19904	0.48	99.52
1	66	9892	0	108	108	108	19892	0.54	99.46
1	67	9880	0	120	120	120	19880	0.6	99.4
1	68	9876	0	122	122	122	19874	0.61	99.37
1	69	9848	0	152	152	152	19848	0.76	99.24
1	70	9842	2	156	160	160	19840	0.8	99.2
1	71	9858	0	142	142	142	19858	0.71	99.29
1	72	9840	0	160	160	160	19840	0.8	99.2
1	73	9840	0	160	160	160	19840	0.8	99.2
1	74	9854	2	144	148	148	19852	0.74	99.26
1	75	9868	0	132	132	132	19868	0.66	99.34
1	76	9866	0	134	134	134	19866	0.67	99.33
1	77	9850	0	150	150	150	19850	0.75	99.25
1	78	9852	0	148	148	148	19852	0.74	99.26
1	79	9848	0	152	152	152	19848	0.76	99.24
1	80	9840	2	158	162	162	19838	0.81	99.19
1	81	9850	0	148	148	148	19848	0.74	99.24
1	82	9848	0	150	150	150	19846	0.75	99.23
1	83	9840	0	160	160	160	19840	0.8	99.2
1	84	9840	0	158	158	158	19838	0.79	99.19
1	85	9812	0	188	188	188	19812	0.94	99.06
1	86	9814	0	184	184	184	19812	0.92	99.06
1	87	9816	0	182	182	182	19814	0.91	99.07
1	88	9816	0	184	184	184	19816	0.92	99.08
1	89	9832	0	168	168	168	19832	0.84	99.16
1	90	9832	0	168	168	168	19832	0.84	99.16
1	91	9832	0	168	168	168	19832	0.84	99.16
1	92	9836	0	162	162	162	19834	0.81	99.17
1	93	9838	0	162	162	162	19838	0.81	99.19
1	94	9828	0	172	172	172	19828	0.86	99.14
1	95	9808	2	192	196	196	19808	0.98	99.04
1	96	9796	2	204	208	208	19796	1.04	98.98
1	97	9790	2	210	214	214	19790	1.07	98.95
1	98	9786	0	214	214	214	19786	1.07	98.93
1	99	9784	0	216	216	216	19784	1.08	98.92
1	100	9780	0	220	220	220	19780	1.1	98.9
1	101	9784	0	214	214	214	19782	1.07	98.91
1	102	9802	2	196	200	200	19800	1	99
1	103	9804	2	196	200	200	19804	1	99.02
1	104	9792	0	208	208	208	19792	1.04	98.96
1	105	9796	0	202	202	202	19794	1.01	98.97
1	106	9798	0	202	202	202	19798	1.01	98.99
1	107	9790	0	210	210	210	19790	1.05	98.95
1	108	9768	2	230	234	234	19766	1.17	98.83
1	109	9768	2	232	236	236	19768	1.18	98.84
1	110	9750	2	246	250	250	19746	1.25	98.73
1	111	9758	2	240	244	244	19756	1.22	98.78
1	112	9762	2	238	242	242	19762	1.21	98.81
1	113	9774	2	224	228	228	19772	1.14	98.86
1	114	9754	2	244	248	248	19752	1.24	98.76
1	115	9754	0	246	246	246	19754	1.23	98.77
1	116	9746	2	252	256	256	19744	1.28	98.72
1	117	9696	2	302	306	306	19694	1.53	98.47
1	118	9684	2	314	318	318	19682	1.59	98.41
1	119	9700	2	298	302	302	19698	1.51	98.49
1	120	9694	2	304	308	308	19692	1.54	98.46
1	121	9674	2	324	328	328	19672	1.64	98.36
1	122	9662	4	334	342	342	19658	1.71	98.29
1	123	9650	4	346	354	354	19646	1.77	98.23
1	124	9652	2	346	350	350	19650	1.75	98.25
1	125	9634	2	364	368	368	19632	1.84	98.16
1	126	9618	6	376	388	388	19612	1.94	98.06
1	127	9628	4	366	374	374	19622	1.87	98.11
1	128	9582	6	412	424	424	19576	2.12	97.88
1	129	9588	4	408	416	416	19584	2.08	97.92
1	130	9588	4	408	416	416	19584	2.08	97.92
1	131	9604	6	390	402	402	19598	2.01	97.99
1	132	9612	4	384	392	392	19608	1.96	98.04
1	133	9610	4	386	394	394	19606	1.97	98.03
1	134	9604	4	392	400	400	19600	2	98
1	135	9640	4	356	364	364	19636	1.82	98.18
1	136	9630	2	368	372	372	19628	1.86	98.14
1	137	9628	4	366	374	374	19622	1.87	98.11
1	138	9626	2	372	376	376	19624	1.88	98.12
1	139	9620	4	376	384	384	19616	1.92	98.08
1	140	9618	2	380	384	384	19616	1.92	98.08
1	141	9634	4	362	370	370	19630	1.85	98.15
1	142	9596	4	400	408	408	19592	2.04	97.96
1	143	9552	8	440	456	456	19544	2.28	97.72
1	144	9554	4	442	450	450	19550	2.25	97.75
1	145	9534	6	462	474	474	19530	2.37	97.65
1	146	9528	6	466	478	478	19522	2.39	97.61
1	147	9512	6	482	494	494	19506	2.47	97.53
1	148	9500	4	496	504	504	19496	2.52	97.48
1	149	9524	4	472	480	480	19520	2.4	97.6
1	150	9510	10	480	500	500	19500	2.5	97.5
1	151	9488	6	508	520	520	19484	2.6	97.42
1	152	9492	10	498	518	518	19482	2.59	97.41
1	153	9484	8	508	524	524	19476	2.62	97.38
1	154	9508	6	486	498	498	19502	2.49	97.51
1	155	9498	4	498	506	506	19494	2.53	97.47
1	156	9532	6	460	472	472	19524	2.36	97.62
1	157	9500	6	494	506	506	19494	2.53	97.47
1	158	9464	4	532	540	540	19460	2.7	97.3
1	159	9454	8	538	554	554	19446	2.77	97.23
1	160	9446	6	548	560	560	19440	2.8	97.2
1	161	9446	8	546	562	562	19438	2.81	97.19
1	162	9438	4	558	566	566	19434	2.83	97.17
1	163	9464	8	526	542	542	19454	2.71	97.27
1	164	9458	10	532	552	552	19448	2.76	97.24
1	165	9470	6	524	536	536	19464	2.68	97.32
1	166	9478	6	516	528	528	19472	2.64	97.36
1	167	9472	6	522	534	534	19466	2.67	97.33
1	168	9490	6	504	516	516	19484	2.58	97.42
1	169	9472	8	520	536	536	19464	2.68	97.32
1	170	9464	10	528	548	548	19456	2.74	97.28
1	171	9450	6	542	554	554	19442	2.77	97.21
1	172	9470	8	522	538	538	19462	2.69	97.31
1	173	9460	8	534	550	550	19454	2.75	97.27
1	174	9460	4	536	544	544	19456	2.72	97.28
1	175	9458	12	530	554	554	19446	2.77	97.23
1	176	9428	4	568	576	576	19424	2.88	97.12
1	177	9444	8	548	564	564	19436	2.82	97.18
1	178	9450	8	544	560	560	19444	2.8	97.22
1	179	9438	8	554	570	570	19430	2.85	97.15
1	180	9444	6	548	560	560	19436	2.8	97.18
1	181	9422	8	570	586	586	19414	2.93	97.07
1	182	9444	4	550	558	558	19438	2.79	97.19
1	183	9438	6	556	568	568	19432	2.84	97.16
1	184	9426	8	568	584	584	19420	2.92	97.1
1	185	9396	6	598	610	610	19390	3.05	96.95
1	186	9398	6	596	608	608	19392	3.04	96.96
1	187	9400	8	592	608	608	19392	3.04	96.96
1	188	9436	8	556	572	572	19428	2.86	97.14
1	189	9382	12	608	632	632	19372	3.16	96.86
1	190	9376	8	616	632	632	19368	3.16	96.84
1	191	9396	14	590	618	618	19382	3.09	96.91
1	192	9408	8	586	602	602	19402	3.01	97.01
1	193	9386	10	604	624	624	19376	3.12	96.88
1	194	9394	8	598	614	614	19386	3.07	96.93
1	195	9370	12	620	644	644	19360	3.22	96.8
1	196	9360	8	632	648	648	19352	3.24	96.76
1	197	9330	8	662	678	678	19322	3.39	96.61
1	198	9352	10	638	658	658	19342	3.29	96.71
1	199	9324	10	664	684	684	19312	3.42	96.56
1	200	9310	14	674	702	702	19294	3.51	96.47
1	201	9326	12	662	686	686	19314	3.43	96.57
1	202	9346	8	646	662	662	19338	3.31	96.69
1	203	9322	10	668	688	688	19312	3.44	96.56
1	204	9316	10	674	694	694	19306	3.47	96.53
1	205	9316	16	668	700	700	19300	3.5	96.5
1	206	9308	10	682	702	702	19298	3.51	96.49
1	207	9316	8	676	692	692	19308	3.46	96.54
1	208	9296	12	692	716	716	19284	3.58	96.42
1	209	9298	14	688	716	716	19284	3.58	96.42
1	210	9276	16	710	742	742	19262	3.71	96.31
1	211	9254	12	736	760	760	19244	3.8	96.22
1	212	9250	14	736	764	764	19236	3.82	96.18
1	213	9214	14	772	800	800	19200	4	96
1	214	9206	14	780	808	808	19192	4.04	95.96
1	215	9166	22	812	856	856	19144	4.28	95.72
1	216	9162	18	820	856	856	19144	4.28	95.72
1	217	9186	14	800	828	828	19172	4.14	95.86
1	218	9152	14	834	862	862	19138	4.31	95.69
1	219	9148	18	834	870	870	19130	4.35	95.65
1	220	9152	28	822	878	878	19126	4.39	95.63
1	221	9142	18	840	876	876	19124	4.38	95.62
1	222	9118	14	868	896	896	19104	4.48	95.52
1	223	9086	20	892	932	932	19064	4.66	95.32
1	224	9062	26	912	964	964	19036	4.82	95.18
1	225	9020	20	960	1000	1000	19000	5	95
1	226	9006	24	970	1018	1018	18982	5.09	94.91
1	227	8974	30	996	1056	1056	18944	5.28	94.72
1	228	8938	28	1034	1090	1090	18910	5.45	94.55
1	229	8932	36	1032	1104	1104	18896	5.52	94.48
1	230	8884	34	1082	1150	1150	18850	5.75	94.25
1	231	8874	30	1098	1158	1158	18846	5.79	94.23
1	232	8870	32	1098	1162	1162	18838	5.81	94.19
1	233	8864	32	1106	1170	1170	18834	5.85	94.17
1	234	8838	36	1128	1200	1200	18804	6	94.02
1	235	8784	36	1180	1252	1252	18748	6.26	93.74
1	236	8738	42	1220	1304	1304	18696	6.52	93.48
1	237	8744	36	1220	1292	1292	18708	6.46	93.54
1	238	8774	34	1192	1260	1260	18740	6.3	93.7
1	239	8742	40	1220	1300	1300	18704	6.5	93.52
1	240	8750	36	1212	1284	1284	18712	6.42	93.56
1	241	8728	38	1236	1312	1312	18692	6.56	93.46
1	242	8788	46	1166	1258	1258	18742	6.29	93.71
1	243	8780	44	1174	1262	1262	18734	6.31	93.67
1	244	8718	44	1238	1326	1326	18674	6.63	93.37
1	245	8676	38	1288	1364	1364	18640	6.82	93.2
1	246	8658	50	1294	1394	1394	18610	6.97	93.05
1	247	8658	48	1294	1390	1390	18610	6.95	93.05
1	248	8638	46	1316	1408	1408	18592	7.04	92.96
1	249	8596	44	1360	1448	1448	18552	7.24	92.76
1	250	8570	52	1378	1482	1482	18518	7.41	92.59
1	251	8530	60	1410	1530	1530	18470	7.65	92.35
1	252	8542	54	1404	1512	1512	18488	7.56	92.44
1	253	8554	62	1384	1508	1508	18492	7.54	92.46
1	254	8570	58	1372	1488	1488	18512	7.44	92.56
1	255	8586	52	1362	1466	1466	18534	7.33	92.67
1	256	8556	54	1390	1498	1498	18502	7.49	92.51
1	257	8504	48	1448	1544	1544	18456	7.72	92.28
1	258	8532	68	1400	1536	1536	18464	7.68	92.32
1	259	8490	64	1448	1576	1576	18428	7.88	92.14
1	260	8474	60	1466	1586	1586	18414	7.93	92.07
1	261	8458	62	1480	1604	1604	18396	8.02	91.98
1	262	8418	66	1516	1648	1648	18352	8.24	91.76
1	263	8452	62	1486	1610	1610	18390	8.05	91.95
1	264	8480	64	1456	1584	1584	18416	7.92	92.08
1	265	8456	60	1482	1602	1602	18394	8.01	91.97
1	266	8450	66	1486	1618	1618	18386	8.09	91.93
1	267	8424	74	1502	1650	1650	18350	8.25	91.75
1	268	8384	64	1552	1680	1680	18320	8.4	91.6
1	269	8324	76	1600	1752	1752	18248	8.76	91.24
1	270	8312	78	1608	1764	1764	18232	8.82	91.16
1	271	8300	88	1612	1788	1788	18212	8.94	91.06
1	272	8266	76	1658	1810	1810	18190	9.05	90.95
1	273	8218	88	1694	1870	1870	18130	9.35	90.65
1	274	8226	96	1678	1870	1870	18130	9.35	90.65
1	275	8172	84	1742	1910	1910	18086	9.55	90.43
1	276	8138	90	1772	1952	1952	18048	9.76	90.24
1	277	8116	94	1792	1980	1980	18024	9.9	90.12
1	278	8118	98	1784	1980	1980	18020	9.9	90.1
1	279	8156	84	1760	1928	1928	18072	9.64	90.36
1	280	8110	96	1794	1986	1986	18014	9.93	90.07
1	281	8092	110	1796	2016	2016	17980	10.08	89.9
1	282	7978	102	1920	2124	2124	17876	10.62	89.38
1	283	7990	112	1900	2124	2124	17880	10.62	89.4
1	284	7986	110	1904	2124	2124	17876	10.62	89.38
1	285	7996	114	1890	2118	2118	17882	10.59	89.41
1	286	7930	112	1958	2182	2182	17818	10.91	89.09
1	287	7886	114	2000	2228	2228	17772	11.14	88.86
1	288	7892	138	1970	2246	2246	17754	11.23	88.77
1	289	7878	130	1992	2252	2252	17748	11.26	88.74
1	290	7792	126	2080	2332	2332	17664	11.66	88.32
1	291	7786	130	2084	2344	2344	17656	11.72	88.28
1	292	7766	138	2096	2372	2372	17628	11.86	88.14
1	293	7810	128	2062	2318	2318	17682	11.59	88.41
1	294	7792	144	2064	2352	2352	17648	11.76	88.24
1	295	7758	132	2110	2374	2374	17626	11.87	88.13
1	296	7736	150	2114	2414	2414	17586	12.07	87.93
1	297	7694	156	2150	2462	2462	17538	12.31	87.69
1	298	7632	156	2212	2524	2524	17476	12.62	87.38
1	299	7588	160	2252	2572	2572	17428	12.86	87.14
1	300	7564	184	2252	2620	2620	17380	13.1	86.9
1	301	7542	166	2292	2624	2624	17376	13.12	86.88
1	302	7570	156	2274	2586	2586	17414	12.93	87.07
1	303	7524	162	2314	2638	2638	17362	13.19	86.81
1	304	7482	184	2334	2702	2702	17298	13.51	86.49
1	305	7492	164	2346	2674	2674	17330	13.37	86.65
1	306	7516	152	2330	2634	2634	17362	13.17	86.81
1	307	7498	178	2324	2680	2680	17320	13.4	86.6
1	308	7466	190	2344	2724	2724	17276	13.62	86.38
1	309	7456	174	2370	2718	2718	17282	13.59	86.41
1	310	7420	180	2402	2762	2762	17242	13.81	86.21
1	311	7464	188	2350	2726	2726	17278	13.63	86.39
1	312	7394	176	2432	2784	2784	17220	13.92	86.1
1	313	7398	198	2404	2800	2800	17200	14	86
1	314	7372	188	2440	2816	2816	17184	14.08	85.92
1	315	7312	204	2484	2892	2892	17108	14.46	85.54
1	316	7322	214	2464	2892	2892	17108	14.46	85.54
1	317	7328	196	2476	2868	2868	17132	14.34	85.66
1	318	7332	198	2470	2866	2866	17134	14.33	85.67
1	319	7308	218	2474	2910	2910	17090	14.55	85.45
1	320	7234	212	2554	2978	2978	17022	14.89	85.11
1	321	7224	234	2542	3010	3010	16990	15.05	84.95
1	322	7266	204	2530	2938	2938	17062	14.69	85.31
1	323	7200	212	2588	3012	3012	16988	15.06	84.94
1	324	7224	222	2554	2998	2998	17002	14.99	85.01
1	325	7236	194	2572	2960	2960	17044	14.8	85.22
1	326	7244	208	2548	2964	2964	17036	14.82	85.18
1	327	7248	236	2516	2988	2988	17012	14.94	85.06
1	328	7210	232	2556	3020	3020	16976	15.1	84.88
1	329	7206	220	2574	3014	3014	16986	15.07	84.93
1	330	7154	218	2626	3062	3062	16934	15.31	84.67
1	331	7190	216	2594	3026	3026	16974	15.13	84.87
1	332	7196	238	2566	3042	3042	16958	15.21	84.79
1	333	7110	238	2652	3128	3128	16872	15.64	84.36
1	334	7086	228	2686	3142	3142	16858	15.71	84.29
1	335	7106	244	2650	3138	3138	16862	15.69	84.31
1	336	7104	252	2644	3148	3148	16852	15.74	84.26
1	337	7048	242	2710	3194	3194	16806	15.97	84.03
1	338	7044	246	2710	3202	3202	16798	16.01	83.99
1	339	7036	260	2704	3224	3224	16776	16.12	83.88
1	340	6978	242	2780	3264	3264	16736	16.32	83.68
1	341	6978	260	2762	3282	3282	16718	16.41	83.59
1	342	6962	258	2778	3294	3294	16702	16.47	83.51
1	343	6942	256	2802	3314	3314	16686	16.57	83.43
1	344	6916	274	2810	3358	3358	16642	16.79	83.21
1	345	6914	274	2812	3360	3360	16640	16.8	83.2
1	346	6940	278	2784	3340	3340	16664	16.7	83.32
1	347	6916	278	2806	3362	3362	16638	16.81	83.19
1	348	6906	286	2810	3382	3382	16622	16.91	83.11
1	349	6870	282	2848	3412	3412	16588	17.06	82.94
1	350	6844	298	2858	3454	3454	16546	17.27	82.73
1	351	6816	286	2898	3470	3470	16530	17.35	82.65
1	352	6828	304	2866	3474	3474	16522	17.37	82.61
1	353	6804	330	2866	3526	3526	16474	17.63	82.37
1	354	6744	330	2926	3586	3586	16414	17.93	82.07
1	355	6650	318	3032	3668	3668	16332	18.34	81.66
1	356	6594	338	3066	3742	3742	16254	18.71	81.27
1	357	6568	338	3094	3770	3770	16230	18.85	81.15
1	358	6626	358	3016	3732	3732	16268	18.66	81.34
1	359	6530	372	3098	3842	3842	16158	19.21	80.79
1	360	6462	368	3170	3906	3906	16094	19.53	80.47
1	361	6400	382	3218	3982	3982	16018	19.91	80.09
1	362	6372	388	3240	4016	4016	15984	20.08	79.92
1	363	6418	426	3156	4008	4008	15992	20.04	79.96
1	364	6386	380	3234	3994	3994	16006	19.97	80.03
1	365	6400	406	3194	4006	4006	15994	20.03	79.97
1	366	6278	386	3336	4108	4108	15892	20.54	79.46
1	367	6250	416	3334	4166	4166	15834	20.83	79.17
1	368	6342	416	3242	4074	4074	15926	20.37	79.63
1	369	6320	406	3274	4086	4086	15914	20.43	79.57
1	370	6290	402	3306	4110	4110	15886	20.55	79.43
1	371	6264	446	3290	4182	4182	15818	20.91	79.09
1	372	6172	450	3378	4278	4278	15722	21.39	78.61
1	373	6078	444	3478	4366	4366	15634	21.83	78.17
1	374	6110	422	3466	4310	4310	15686	21.55	78.43
1	375	6088	470	3440	4380	4380	15616	21.9	78.08
1	376	6086	478	3438	4394	4394	15610	21.97	78.05
1	377	6008	476	3516	4468	4468	15532	22.34	77.66
1	378	5984	490	3528	4508	4508	15496	22.54	77.48
1	379	6024	480	3496	4456	4456	15544	22.28	77.72
1	380	6012	500	3486	4486	4486	15510	22.43	77.55
1	381	6088	444	3468	4356	4356	15644	21.78	78.22
1	382	6038	498	3464	4460	4460	15540	22.3	77.7
1	383	6004	490	3506	4486	4486	15514	22.43	77.57
1	384	6020	510	3470	4490	4490	15510	22.45	77.55
1	385	5970	506	3526	4538	4538	15466	22.69	77.33
1	386	5954	512	3534	4558	4558	15442	22.79	77.21
1	387	5972	500	3528	4528	4528	15472	22.64	77.36
1	388	5930	524	3546	4594	4594	15406	22.97	77.03
1	389	5902	524	3574	4622	4622	15378	23.11	76.89
1	390	5884	532	3584	4648	4648	15352	23.24	76.76
1	391	5936	548	3516	4612	4612	15388	23.06	76.94
1	392	5870	540	3590	4670	4670	15330	23.35	76.65
1	393	5880	530	3590	4650	4650	15350	23.25	76.75
1	394	5862	550	3586	4686	4686	15310	23.43	76.55
1	395	5836	550	3614	4714	4714	15286	23.57	76.43
1	396	5844	564	3592	4720	4720	15280	23.6	76.4
1	397	5736	566	3698	4830	4830	15170	24.15	75.85
1	398	5718	562	3718	4842	4842	15154	24.21	75.77
1	399	5662	580	3758	4918	4918	15082	24.59	75.41
1	400	5612	616	3772	5004	5004	14996	25.02	74.98
1	401	5622	624	3754	5002	5002	14998	25.01	74.99
1	402	5584	638	3778	5054	5054	14946	25.27	74.73
1	403	5500	640	3862	5142	5142	14862	25.71	74.31
1	404	5514	652	3834	5138	5138	14862	25.69	74.31
1	405	5532	668	3798	5134	5134	14862	25.67	74.31
1	406	5562	618	3820	5056	5056	14944	25.28	74.72
1	407	5524	642	3834	5118	5118	14882	25.59	74.41
1	408	5498	664	3838	5166	5166	14834	25.83	74.17
1	409	5446	676	3878	5230	5230	14770	26.15	73.85
1	410	5422	684	3894	5262	5262	14738	26.31	73.69
1	411	5462	692	3848	5232	5232	14772	26.16	73.86
1	412	5450	666	3882	5214	5214	14782	26.07	73.91
1	413	5408	710	3882	5302	5302	14698	26.51	73.49
1	414	5362	708	3928	5344	5344	14652	26.72	73.26
1	415	5326	676	3998	5350	5350	14650	26.75	73.25
1	416	5400	704	3894	5302	5302	14694	26.51	73.47
1	417	5336	714	3950	5378	5378	14622	26.89	73.11
1	418	5268	710	4022	5442	5442	14558	27.21	72.79
1	419	5282	734	3984	5452	5452	14548	27.26	72.74
1	420	5268	742	3988	5472	5472	14524	27.36	72.62
1	421	5316	732	3950	5414	5414	14582	27.07	72.91
1	422	5258	764	3978	5506	5506	14494	27.53	72.47
1	423	5154	740	4106	5586	5586	14414	27.93	72.07
1	424	5260	788	3954	5530	5530	14474	27.65	72.37
1	425	5262	760	3978	5498	5498	14502	27.49	72.51
1	426	5246	756	4000	5512	5512	14492	27.56	72.46
1	427	5188	792	4020	5604	5604	14396	28.02	71.98
1	428	5124	778	4098	5654	5654	14346	28.27	71.73
1	429	5050	796	4156	5748	5748	14256	28.74	71.28
1	430	5040	856	4104	5816	5816	14184	29.08	70.92
1	431	5028	828	4144	5800	5800	14200	29	71
1	432	5006	842	4152	5836	5836	14164	29.18	70.82
1	433	5010	832	4156	5820	5820	14176	29.1	70.88
1	434	4962	858	4180	5896	5896	14104	29.48	70.52
1	435	4942	866	4192	5924	5924	14076	29.62	70.38
1	436	4906	854	4238	5946	5946	14050	29.73	70.25
1	437	4910	882	4206	5970	5970	14026	29.85	70.13
1	438	4932	854	4216	5924	5924	14080	29.62	70.4
1	439	4922	914	4164	5992	5992	14008	29.96	70.04
1	440	4846	880	4272	6032	6032	13964	30.16	69.82
1	441	4736	908	4356	6172	6172	13828	30.86	69.14
1	442	4816	936	4248	6120	6120	13880	30.6	69.4
1	443	4748	954	4296	6204	6204	13792	31.02	68.96
1	444	4754	978	4268	6224	6224	13776	31.12	68.88
1	445	4682	1000	4318	6318	6318	13682	31.59	68.41
1	446	4584	1018	4398	6434	6434	13566	32.17	67.83
1	447	4570	1004	4428	6436	6436	13568	32.18	67.84
1	448	4560	1036	4404	6476	6476	13524	32.38	67.62
1	449	4516	1050	4434	6534	6534	13466	32.67	67.33
1	450	4454	1088	4458	6634	6634	13366	33.17	66.83
1	451	4436	1104	4458	6666	6666	13330	33.33	66.65
1	452	4436	1126	4438	6690	6690	13310	33.45	66.55
1	453	4374	1102	4526	6730	6730	13274	33.65	66.37
1	454	4400	1114	4486	6714	6714	13286	33.57	66.43
1	455	4414	1106	4478	6690	6690	13306	33.45	66.53
1	456	4358	1120	4522	6762	6762	13238	33.81	66.19
1	457	4372	1160	4468	6788	6788	13212	33.94	66.06
1	458	4300	1152	4548	6852	6852	13148	34.26	65.74
1	459	4312	1188	4500	6876	6876	13124	34.38	65.62
1	460	4248	1154	4598	6906	6906	13094	34.53	65.47
1	461	4282	1174	4544	6892	6892	13108	34.46	65.54
1	462	4262	1168	4570	6906	6906	13094	34.53	65.47
1	463	4232	1230	4538	6998	6998	13002	34.99	65.01
1	464	4238	1214	4548	6976	6976	13024	34.88	65.12
1	465	4180	1212	4608	7032	7032	12968	35.16	64.84
1	466	4146	1200	4654	7054	7054	12946	35.27	64.73
1	467	4150	1254	4596	7104	7104	12896	35.52	64.48
1	468	4080	1302	4618	7222	7222	12778	36.11	63.89
1	469	4042	1340	4618	7298	7298	12702	36.49	63.51
1	470	3998	1342	4660	7344	7344	12656	36.72	63.28
1	471	4010	1332	4658	7322	7322	12678	36.61	63.39
1	472	4004	1342	4654	7338	7338	12662	36.69	63.31
1	473	3992	1316	4692	7324	7324	12676	36.62	63.38
1	474	4050	1286	4664	7236	7236	12764	36.18	63.82
1	475	4094	1334	4572	7240	7240	12760	36.2	63.8
1	476	4094	1322	4582	7226	7226	12770	36.13	63.85
1	477	3988	1308	4704	7320	7320	12680	36.6	63.4
1	478	3976	1312	4712	7336	7336	12664	36.68	63.32
1	479	3936	1358	4704	7420	7420	12576	37.1	62.88
1	480	3922	1352	4726	7430	7430	12570	37.15	62.85
1	481	3960	1376	4664	7416	7416	12584	37.08	62.92
1	482	3918	1384	4700	7468	7468	12536	37.34	62.68
1	483	3954	1396	4650	7442	7442	12558	37.21	62.79
1	484	3960	1362	4676	7400	7400	12596	37	62.98
1	485	3916	1366	4718	7450	7450	12550	37.25	62.75
1	486	3932	1352	4714	7418	7418	12578	37.09	62.89
1	487	3884	1394	4724	7512	7512	12492	37.56	62.46
1	488	3868	1436	4696	7568	7568	12432	37.84	62.16
1	489	3892	1472	4636	7580	7580	12420	37.9	62.1
1	490	3850	1448	4702	7598	7598	12402	37.99	62.01
1	491	3784	1450	4766	7666	7666	12334	38.33	61.67
1	492	3836	1510	4656	7676	7676	12328	38.38	61.64
1	493	3748	1500	4752	7752	7752	12248	38.76	61.24
1	494	3726	1454	4820	7728	7728	12272	38.64	61.36
1	495	3712	1486	4802	7774	7774	12226	38.87	61.13
1	496	3742	1506	4752	7764	7764	12236	38.82	61.18
1	497	3678	1494	4828	7816	7816	12184	39.08	60.92
1	498	3762	1514	4724	7752	7752	12248	38.76	61.24
1	499	3692	1568	4740	7876	7876	12124	39.38	60.62
1	500	3690	1484	4826	7794	7794	12206	38.97	61.03
1	501	3710	1536	4754	7826	7826	12174	39.13	60.87
1	502	3754	1544	4702	7790	7790	12210	38.95	61.05
1	503	3642	1570	4788	7928	7928	12072	39.64	60.36
1	504	3608	1566	4826	7958	7958	12042	39.79	60.21
1	505	3648	1570	4782	7922	7922	12078	39.61	60.39
1	506	3566	1610	4826	8046	8046	11958	40.23	59.79
1	507	3580	1634	4786	8054	8054	11946	40.27	59.73
1	508	3536	1632	4832	8096	8096	11904	40.48	59.52
1	509	3518	1620	4862	8102	8102	11898	40.51	59.49
1	510	3570	1602	4828	8032	8032	11968	40.16	59.84
1	511	3592	1610	4798	8018	8018	11982	40.09	59.91
1	512	3584	1610	4806	8026	8026	11974	40.13	59.87
1	513	3554	1626	4820	8072	8072	11928	40.36	59.64
1	514	3498	1636	4868	8140	8140	11864	40.7	59.32
1	515	3506	1656	4838	8150	8150	11850	40.75	59.25
1	516	3502	1618	4878	8114	8114	11882	40.57	59.41
1	517	3516	1662	4822	8146	8146	11854	40.73	59.27
1	518	3516	1636	4850	8122	8122	11882	40.61	59.41
1	519	3502	1672	4826	8170	8170	11830	40.85	59.15
1	520	3478	1632	4888	8152	8152	11844	40.76	59.22
1	521	3504	1696	4800	8192	8192	11808	40.96	59.04
1	522	3436	1674	4892	8240	8240	11764	41.2	58.82
1	523	3376	1688	4936	8312	8312	11688	41.56	58.44
1	524	3410	1708	4882	8298	8298	11702	41.49	58.51
1	525	3426	1706	4868	8280	8280	11720	41.4	58.6
1	526	3428	1730	4840	8300	8300	11696	41.5	58.48
1	527	3396	1700	4904	8304	8304	11696	41.52	58.48
1	528	3468	1708	4824	8240	8240	11760	41.2	58.8
1	529	3402	1706	4890	8302	8302	11694	41.51	58.47
1	530	3426	1712	4862	8286	8286	11714	41.43	58.57
1	531	3346	1732	4922	8386	8386	11614	41.93	58.07
1	532	3352	1760	4888	8408	8408	11592	42.04	57.96
1	533	3342	1760	4896	8416	8416	11580	42.08	57.9
1	534	3318	1762	4920	8444	8444	11556	42.22	57.78
1	535	3286	1764	4950	8478	8478	11522	42.39	57.61
1	536	3214	1792	4994	8578	8578	11422	42.89	57.11
1	537	3256	1836	4908	8580	8580	11420	42.9	57.1
1	538	3236	1838	4928	8604	8604	11400	43.02	57
1	539	3294	1780	4924	8484	8484	11512	42.42	57.56
1	540	3228	1838	4934	8610	8610	11390	43.05	56.95
1	541	3262	1830	4906	8566	8566	11430	42.83	57.15
1	542	3174	1880	4946	8706	8706	11294	43.53	56.47
1	543	3220	1856	4924	8636	8636	11364	43.18	56.82
1	544	3220	1872	4908	8652	8652	11348	43.26	56.74
1	545	3200	1874	4926	8674	8674	11326	43.37	56.63
1	546	3160	1890	4950	8730	8730	11270	43.65	56.35
1	547	3160	1874	4966	8714	8714	11286	43.57	56.43
1	548	3160	1896	4944	8736	8736	11264	43.68	56.32
1	549	3136	1870	4994	8734	8734	11266	43.67	56.33
1	550	3124	1960	4916	8836	8836	11164	44.18	55.82
1	551	3136	1922	4940	8784	8784	11212	43.92	56.06
1	552	3098	1930	4972	8832	8832	11168	44.16	55.84
1	553	3124	1936	4938	8810	8810	11186	44.05	55.93
1	554	3082	2010	4908	8928	8928	11072	44.64	55.36
1	555	3052	1974	4974	8922	8922	11078	44.61	55.39
1	556	3050	1966	4984	8916	8916	11084	44.58	55.42
1	557	3058	2014	4930	8958	8958	11046	44.79	55.23
1	558	3064	1940	4998	8878	8878	11126	44.39	55.63
1	559	3092	1938	4970	8846	8846	11154	44.23	55.77
1	560	3114	1944	4940	8828	8828	11168	44.14	55.84
1	561	3146	1970	4884	8824	8824	11176	44.12	55.88
1	562	3108	1906	4988	8800	8800	11204	44	56.02
1	563	3130	1896	4974	8766	8766	11234	43.83	56.17
1	564	3128	1976	4896	8848	8848	11152	44.24	55.76
1	565	3098	1914	4986	8814	8814	11182	44.07	55.91
1	566	3100	1960	4940	8860	8860	11140	44.3	55.7
1	567	3002	2004	4994	9002	9002	10998	45.01	54.99
1	568	3052	1976	4972	8924	8924	11076	44.62	55.38
1	569	3100	1946	4954	8846	8846	11154	44.23	55.77
1	570	3146	1956	4900	8812	8812	11192	44.06	55.96
1	571	3060	1938	5002	8878	8878	11122	44.39	55.61
1	572	3102	1926	4970	8822	8822	11174	44.11	55.87
1	573	3130	1926	4942	8794	8794	11202	43.97	56.01
1	574	3144	1934	4922	8790	8790	11210	43.95	56.05
1	575	3168	1934	4898	8766	8766	11234	43.83	56.17
1	576	3160	1928	4912	8768	8768	11232	43.84	56.16
1	577	3164	1888	4948	8724	8724	11276	43.62	56.38
1	578	3190	1890	4920	8700	8700	11300	43.5	56.5
1	579	3140	1880	4980	8740	8740	11260	43.7	56.3
1	580	3138	1926	4934	8786	8786	11210	43.93	56.05
1	581	3130	1930	4942	8802	8802	11202	44.01	56.01
1	582	3114	1928	4958	8814	8814	11186	44.07	55.93
1	583	3094	1954	4952	8860	8860	11140	44.3	55.7
1	584	3120	1968	4912	8848	8848	11152	44.24	55.76
1	585	3086	1944	4970	8858	8858	11142	44.29	55.71
1	586	3104	1920	4976	8816	8816	11184	44.08	55.92
1	587	3086	1916	4998	8830	8830	11170	44.15	55.85
1	588	3128	1900	4972	8772	8772	11228	43.86	56.14
1	589	3104	1980	4916	8876	8876	11124	44.38	55.62
1	590	3062	1914	5024	8852	8852	11148	44.26	55.74
1	591	3082	1918	5002	8838	8838	11166	44.19	55.83
1	592	3106	1954	4938	8846	8846	11150	44.23	55.75
1	593	3134	1980	4886	8846	8846	11154	44.23	55.77
1	594	3066	1960	4972	8892	8892	11104	44.46	55.52
1	595	3082	1984	4932	8900	8900	11096	44.5	55.48
1	596	3058	2018	4926	8962	8962	11042	44.81	55.21
1	597	3078	2010	4912	8932	8932	11068	44.66	55.34
1	598	3064	1966	4970	8902	8902	11098	44.51	55.49
1	599	3110	2002	4888	8892	8892	11108	44.46	55.54
1	600	3100	1972	4928	8872	8872	11128	44.36	55.64
1	601	3066	1954	4980	8888	8888	11112	44.44	55.56
1	602	3060	1976	4964	8916	8916	11084	44.58	55.42
1	603	3028	2024	4948	8996	8996	11004	44.98	55.02
1	604	3016	1980	5004	8964	8964	11036	44.82	55.18
1	605	3024	2050	4926	9026	9026	10974	45.13	54.87
1	606	2974	2056	4970	9082	9082	10918	45.41	54.59
1	607	2948	2106	4946	9158	9158	10842	45.79	54.21
1	608	2888	2098	5012	9208	9208	10788	46.04	53.94
1	609	2888	2164	4948	9276	9276	10724	46.38	53.62
1	610	2894	2094	5012	9200	9200	10800	46	54
1	611	2950	2098	4954	9150	9150	10854	45.75	54.27
1	612	2940	2068	4992	9128	9128	10872	45.64	54.36
1	613	2894	2052	5054	9158	9158	10842	45.79	54.21
1	614	2948	2048	5002	9098	9098	10898	45.49	54.49
1	615	2992	2046	4962	9054	9054	10946	45.27	54.73
1	616	2916	2004	5080	9088	9088	10912	45.44	54.56
1	617	2946	2082	4972	9136	9136	10864	45.68	54.32
1	618	2862	2078	5060	9216	9216	10784	46.08	53.92
1	619	2856	2112	5034	9258	9258	10746	46.29	53.73
1	620	2808	2182	5010	9374	9374	10626	46.87	53.13
1	621	2784	2234	4980	9448	9448	10548	47.24	52.74
1	622	2750	2264	4986	9514	9514	10486	47.57	52.43
1	623	2750	2282	4968	9532	9532	10468	47.66	52.34
1	624	2714	2284	5002	9570	9570	10430	47.85	52.15
1	625	2724	2292	4984	9568	9568	10432	47.84	52.16
1	626	2696	2264	5040	9568	9568	10432	47.84	52.16
1	627	2642	2274	5084	9632	9632	10368	48.16	51.84
1	628	2622	2376	5002	9754	9754	10246	48.77	51.23
1	629	2604	2358	5038	9754	9754	10246	48.77	51.23
1	630	2648	2348	5004	9700	9700	10300	48.5	51.5
1	631	2608	2348	5044	9740	9740	10260	48.7	51.3
1	632	2678	2370	4954	9694	9694	10310	48.47	51.55
1	633	2634	2388	4978	9754	9754	10246	48.77	51.23
1	634	2604	2412	4984	9808	9808	10192	49.04	50.96
1	635	2570	2332	5096	9760	9760	10236	48.8	51.18
1	636	2616	2388	4996	9772	9772	10228	48.86	51.14
1	637	2588	2406	5006	9818	9818	10182	49.09	50.91
1	638	2576	2454	4970	9878	9878	10122	49.39	50.61
1	639	2532	2418	5050	9886	9886	10114	49.43	50.57
1	640	2552	2412	5036	9860	9860	10140	49.3	50.7
1	641	2498	2444	5058	9946	9946	10054	49.73	50.27
1	642	2528	2498	4974	9970	9970	10030	49.85	50.15
1	643	2528	2420	5052	9892	9892	10108	49.46	50.54
1	644	2550	2446	5006	9898	9898	10106	49.49	50.53
1	645	2498	2438	5064	9940	9940	10060	49.7	50.3
1	646	2534	2446	5018	9910	9910	10086	49.55	50.43
1	647	2528	2508	4964	9980	9980	10020	49.9	50.1
1	648	2506	2498	4996	9992	9992	10008	49.96	50.04
1	649	2520	2494	4986	9974	9974	10026	49.87	50.13
1	650	2456	2480	5064	10024	10024	9976	50.12	49.88
1	651	2442	2542	5016	10100	10100	9900	50.5	49.5
1	652	2434	2548	5016	10112	10112	9884	50.56	49.42
1	653	2400	2526	5074	10126	10126	9874	50.63	49.37
1	654	2428	2536	5034	10106	10106	9890	50.53	49.45
1	655	2442	2524	5034	10082	10082	9918	50.41	49.59
1	656	2458	2540	5002	10082	10082	9918	50.41	49.59
1	657	2476	2584	4940	10108	10108	9892	50.54	49.46
1	658	2498	2568	4934	10070	10070	9930	50.35	49.65
1	659	2456	2564	4982	10110	10110	9894	50.55	49.47
1	660	2428	2568	5006	10142	10142	9862	50.71	49.31
1	661	2406	2602	4992	10196	10196	9804	50.98	49.02
1	662	2442	2602	4954	10158	10158	9838	50.79	49.19
1	663	2432	2540	5028	10108	10108	9892	50.54	49.46
1	664	2366	2584	5050	10218	10218	9782	51.09	48.91
1	665	2330	2644	5026	10314	10314	9686	51.57	48.43
1	666	2354	2682	4964	10328	10328	9672	51.64	48.36
1	667	2318	2674	5008	10356	10356	9644	51.78	48.22
1	668	2338	2608	5054	10270	10270	9730	51.35	48.65
1	669	2392	2612	4996	10220	10220	9780	51.1	48.9
1	670	2398	2608	4994	10210	10210	9790	51.05	48.95
1	671	2372	2640	4988	10268	10268	9732	51.34	48.66
1	672	2396	2608	4996	10212	10212	9788	51.06	48.94
1	673	2344	2640	5018	10298	10298	9706	51.49	48.53
1	674	2360	2644	4996	10284	10284	9716	51.42	48.58
1	675	2396	2684	4918	10286	10286	9710	51.43	48.55
1	676	2396	2628	4978	10234	10234	9770	51.17	48.85
1	677	2376	2644	4980	10268	10268	9732	51.34	48.66
1	678	2320	2642	5040	10324	10324	9680	51.62	48.4
1	679	2262	2640	5098	10378	10378	9622	51.89	48.11
1	680	2244	2768	4988	10524	10524	9476	52.62	47.38
1	681	2268	2754	4978	10486	10486	9514	52.43	47.57
1	682	2286	2742	4972	10456	10456	9544	52.28	47.72
1	683	2284	2748	4968	10464	10464	9536	52.32	47.68
1	684	2270	2744	4986	10474	10474	9526	52.37	47.63
1	685	2300	2718	4982	10418	10418	9582	52.09	47.91
1	686	2336	2676	4988	10340	10340	9660	51.7	48.3
1	687	2288	2678	5032	10388	10388	9608	51.94	48.04
1	688	2276	2714	5012	10440	10440	9564	52.2	47.82
1	689	2266	2692	5042	10426	10426	9574	52.13	47.87
1	690	2288	2740	4972	10452	10452	9548	52.26	47.74
1	691	2322	2742	4936	10420	10420	9580	52.1	47.9
1	692	2232	2772	4996	10540	10540	9460	52.7	47.3
1	693	2234	2766	5002	10534	10534	9470	52.67	47.35
1	694	2254	2722	5022	10466	10466	9530	52.33	47.65
1	695	2192	2748	5060	10556	10556	9444	52.78	47.22
1	696	2214	2788	4998	10574	10574	9426	52.87	47.13
1	697	2184	2768	5048	10584	10584	9416	52.92	47.08
1	698	2238	2800	4962	10562	10562	9438	52.81	47.19
1	699	2208	2810	4982	10602	10602	9398	53.01	46.99
1	700	2226	2780	4994	10554	10554	9446	52.77	47.23
1	701	2172	2816	5012	10644	10644	9356	53.22	46.78
1	702	2160	2856	4984	10696	10696	9304	53.48	46.52
1	703	2160	2852	4990	10694	10694	9310	53.47	46.55
1	704	2204	2872	4924	10668	10668	9332	53.34	46.66
1	705	2154	2884	4962	10730	10730	9270	53.65	46.35
1	706	2118	2922	4960	10804	10804	9196	54.02	45.98
1	707	2062	2914	5024	10852	10852	9148	54.26	45.74
1	708	2072	2928	5002	10858	10858	9146	54.29	45.73
1	709	2070	2964	4966	10894	10894	9106	54.47	45.53
1	710	2044	2986	4968	10940	10940	9056	54.7	45.28
1	711	2022	3026	4952	11004	11004	8996	55.02	44.98
1	712	2018	3048	4932	11028	11028	8968	55.14	44.84
1	713	1962	3052	4988	11092	11092	8912	55.46	44.56
1	714	1958	3050	4992	11092	11092	8908	55.46	44.54
1	715	1992	3102	4906	11110	11110	8890	55.55	44.45
1	716	1998	3062	4942	11066	11066	8938	55.33	44.69
1	717	2012	3020	4968	11008	11008	8992	55.04	44.96
1	718	1990	3038	4972	11048	11048	8952	55.24	44.76
1	719	2000	3028	4972	11028	11028	8972	55.14	44.86
1	720	2000	3010	4990	11010	11010	8990	55.05	44.95
1	721	2024	2990	4988	10968	10968	9036	54.84	45.18
1	722	2000	3000	5000	11000	11000	9000	55	45
1	723	1966	3068	4966	11102	11102	8898	55.51	44.49
1	724	2030	3076	4894	11046	11046	8954	55.23	44.77
1	725	1976	3074	4950	11098	11098	8902	55.49	44.51
1	726	1982	3152	4866	11170	11170	8830	55.85	44.15
1	727	1922	3136	4942	11214	11214	8786	56.07	43.93
1	728	1856	3120	5024	11264	11264	8736	56.32	43.68
1	729	1888	3216	4896	11328	11328	8672	56.64	43.36
1	730	1842	3258	4900	11416	11416	8584	57.08	42.92
1	731	1814	3290	4896	11476	11476	8524	57.38	42.62
1	732	1780	3320	4900	11540	11540	8460	57.7	42.3
1	733	1808	3294	4898	11486	11486	8514	57.43	42.57
1	734	1834	3248	4918	11414	11414	8586	57.07	42.93
1	735	1840	3260	4900	11420	11420	8580	57.1	42.9
1	736	1838	3238	4924	11400	11400	8600	57	43
1	737	1814	3232	4952	11416	11416	8580	57.08	42.9
1	738	1848	3218	4934	11370	11370	8630	56.85	43.15
1	739	1864	3272	4864	11408	11408	8592	57.04	42.96
1	740	1876	3192	4930	11314	11314	8682	56.57	43.41
1	741	1882	3168	4950	11286	11286	8714	56.43	43.57
1	742	1916	3198	4884	11280	11280	8716	56.4	43.58
1	743	1874	3194	4932	11320	11320	8680	56.6	43.4
1	744	1888	3136	4976	11248	11248	8752	56.24	43.76
1	745	1914	3174	4912	11260	11260	8740	56.3	43.7
1	746	1944	3164	4892	11220	11220	8780	56.1	43.9
1	747	1890	3148	4962	11258	11258	8742	56.29	43.71
1	748	1924	3174	4902	11250	11250	8750	56.25	43.75
1	749	1912	3164	4926	11254	11254	8750	56.27	43.75
1	750	1858	3142	5000	11284	11284	8716	56.42	43.58
1	751	1884	3222	4894	11338	11338	8662	56.69	43.31
1	752	1890	3198	4910	11306	11306	8690	56.53	43.45
1	753	1926	3222	4854	11298	11298	8706	56.49	43.53
1	754	1922	3164	4914	11242	11242	8758	56.21	43.79
1	755	1916	3102	4982	11186	11186	8814	55.93	44.07
1	756	1922	3110	4970	11190	11190	8814	55.95	44.07
1	757	1926	3106	4970	11182	11182	8822	55.91	44.11
1	758	1946	3142	4912	11196	11196	8804	55.98	44.02
1	759	1990	3086	4924	11096	11096	8904	55.48	44.52
1	760	2020	3006	4974	10986	10986	9014	54.93	45.07
1	761	2042	3060	4898	11018	11018	8982	55.09	44.91
1	762	2006	3014	4980	11008	11008	8992	55.04	44.96
1	763	1984	3054	4962	11070	11070	8930	55.35	44.65
1	764	2002	3002	4994	10998	10998	8998	54.99	44.99
1	765	2050	3018	4930	10966	10966	9030	54.83	45.15
1	766	1980	3028	4992	11048	11048	8952	55.24	44.76
1	767	1928	3078	4994	11150	11150	8850	55.75	44.25
1	768	1932	3172	4898	11242	11242	8762	56.21	43.81
1	769	1890	3192	4918	11302	11302	8698	56.51	43.49
1	770	1826	3228	4946	11402	11402	8598	57.01	42.99
1	771	1872	3246	4882	11374	11374	8626	56.87	43.13
1	772	1840	3240	4920	11400	11400	8600	57	43
1	773	1848	3200	4952	11352	11352	8648	56.76	43.24
1	774	1852	3218	4928	11364	11364	8632	56.82	43.16
1	775	1870	3230	4900	11360	11360	8640	56.8	43.2
1	776	1906	3234	4858	11326	11326	8670	56.63	43.35
1	777	1848	3178	4974	11330	11330	8670	56.65	43.35
1	778	1908	3186	4906	11278	11278	8722	56.39	43.61
1	779	1924	3166	4910	11242	11242	8758	56.21	43.79
1	780	1886	3154	4960	11268	11268	8732	56.34	43.66
1	781	1882	3134	4986	11254	11254	8750	56.27	43.75
1	782	1888	3138	4974	11250	11250	8750	56.25	43.75
1	783	1864	3204	4930	11338	11338	8658	56.69	43.29
1	784	1904	3196	4900	11292	11292	8708	56.46	43.54
1	785	1896	3202	4900	11304	11304	8692	56.52	43.46
1	786	1896	3208	4894	11310	11310	8686	56.55	43.43
1	787	1906	3204	4890	11298	11298	8702	56.49	43.51
1	788	1876	3188	4938	11314	11314	8690	56.57	43.45
1	789	1860	3212	4930	11354	11354	8650	56.77	43.25
1	790	1880	3226	4894	11346	11346	8654	56.73	43.27
1	791	1906	3184	4912	11280	11280	8724	56.4	43.62
1	792	1920	3142	4936	11220	11220	8776	56.1	43.88
1	793	1884	3206	4910	11322	11322	8678	56.61	43.39
1	794	1928	3206	4866	11278	11278	8722	56.39	43.61
1	795	1844	3170	4986	11326	11326	8674	56.63	43.37
1	796	1832	3258	4910	11426	11426	8574	57.13	42.87
1	797	1858	3264	4878	11406	11406	8594	57.03	42.97
1	798	1842	3258	4900	11416	11416	8584	57.08	42.92
1	799	1832	3214	4954	11382	11382	8618	56.91	43.09
1	800	1880	3204	4916	11324	11324	8676	56.62	43.38
1	801	1876	3182	4942	11306	11306	8694	56.53	43.47
1	802	1874	3206	4920	11332	11332	8668	56.66	43.34
1	803	1792	3166	5040	11372	11372	8624	56.86	43.12
1	804	1800	3212	4988	11412	11412	8588	57.06	42.94
1	805	1868	3222	4910	11354	11354	8646	56.77	43.23
1	806	1916	3222	4860	11304	11304	8692	56.52	43.46
1	807	1894	3226	4878	11330	11330	8666	56.65	43.33
1	808	1898	3232	4870	11334	11334	8666	56.67	43.33
1	809	1844	3170	4986	11326	11326	8674	56.63	43.37
1	810	1910	3176	4914	11266	11266	8734	56.33	43.67
1	811	1864	3162	4974	11298	11298	8702	56.49	43.51
1	812	1908	3232	4860	11324	11324	8676	56.62	43.38
1	813	1892	3256	4852	11364	11364	8636	56.82	43.18
1	814	1774	3298	4928	11524	11524	8476	57.62	42.38
1	815	1776	3294	4930	11518	11518	8482	57.59	42.41
1	816	1776	3298	4926	11522	11522	8478	57.61	42.39
1	817	1768	3350	4882	11582	11582	8418	57.91	42.09
1	818	1752	3404	4842	11650	11650	8346	58.25	41.73
1	819	1734	3420	4846	11686	11686	8314	58.43	41.57
1	820	1742	3432	4828	11692	11692	8312	58.46	41.56
1	821	1684	3406	4910	11722	11722	8278	58.61	41.39
1	822	1734	3446	4820	11712	11712	8288	58.56	41.44
1	823	1716	3440	4844	11724	11724	8276	58.62	41.38
1	824	1710	3442	4848	11732	11732	8268	58.66	41.34
1	825	1658	3442	4900	11784	11784	8216	58.92	41.08
1	826	1688	3466	4848	11780	11780	8224	58.9	41.12
1	827	1650	3502	4848	11852	11852	8148	59.26	40.74
1	828	1684	3492	4824	11808	11808	8192	59.04	40.96
1	829	1686	3450	4862	11762	11762	8234	58.81	41.17
1	830	1648	3484	4868	11836	11836	8164	59.18	40.82
1	831	1654	3566	4778	11910	11910	8086	59.55	40.43
1	832	1610	3558	4832	11948	11948	8052	59.74	40.26
1	833	1674	3530	4794	11854	11854	8142	59.27	40.71
1	834	1612	3502	4884	11888	11888	8108	59.44	40.54
1	835	1604	3552	4844	11948	11948	8052	59.74	40.26
1	836	1626	3582	4792	11956	11956	8044	59.78	40.22
1	837	1654	3516	4832	11864	11864	8140	59.32	40.7
1	838	1680	3454	4864	11772	11772	8224	58.86	41.12
1	839	1708	3436	4856	11728	11728	8272	58.64	41.36
1	840	1696	3414	4890	11718	11718	8282	58.59	41.41
1	841	1722	3448	4830	11726	11726	8274	58.63	41.37
1	842	1712	3452	4838	11742	11742	8262	58.71	41.31
1	843	1690	3442	4868	11752	11752	8248	58.76	41.24
1	844	1676	3490	4836	11816	11816	8188	59.08	40.94
1	845	1598	3578	4826	11982	11982	8022	59.91	40.11
1	846	1588	3628	4784	12040	12040	7960	60.2	39.8
1	847	1552	3574	4874	12022	12022	7978	60.11	39.89
1	848	1588	3642	4770	12054	12054	7946	60.27	39.73
1	849	1616	3646	4736	12028	12028	7968	60.14	39.84
1	850	1550	3608	4842	12058	12058	7942	60.29	39.71
1	851	1588	3626	4784	12036	12036	7960	60.18	39.8
1	852	1588	3660	4752	12072	12072	7928	60.36	39.64
1	853	1586	3620	4794	12034	12034	7966	60.17	39.83
1	854	1580	3642	4778	12062	12062	7938	60.31	39.69
1	855	1568	3608	4822	12038	12038	7958	60.19	39.79
1	856	1598	3630	4772	12032	12032	7968	60.16	39.84
1	857	1590	3628	4782	12038	12038	7962	60.19	39.81
1	858	1550	3628	4824	12080	12080	7924	60.4	39.62
1	859	1608	3672	4722	12066	12066	7938	60.33	39.69
1	860	1588	3560	4852	11972	11972	8028	59.86	40.14
1	861	1608	3598	4794	11990	11990	8010	59.95	40.05
1	862	1620	3562	4816	11940	11940	8056	59.7	40.28
1	863	1672	3478	4850	11806	11806	8194	59.03	40.97
1	864	1678	3422	4900	11744	11744	8256	58.72	41.28
1	865	1682	3458	4860	11776	11776	8224	58.88	41.12
1	866	1692	3478	4830	11786	11786	8214	58.93	41.07
1	867	1650	3540	4810	11890	11890	8110	59.45	40.55
1	868	1624	3598	4778	11974	11974	8026	59.87	40.13
1	869	1584	3590	4826	12006	12006	7994	60.03	39.97
1	870	1560	3620	4820	12060	12060	7940	60.3	39.7
1	871	1568	3632	4800	12064	12064	7936	60.32	39.68
1	872	1538	3688	4774	12150	12150	7850	60.75	39.25
1	873	1550	3678	4772	12128	12128	7872	60.64	39.36
1	874	1506	3776	4718	12270	12270	7730	61.35	38.65
1	875	1496	3756	4748	12260	12260	7740	61.3	38.7
1	876	1468	3808	4724	12340	12340	7660	61.7	38.3
1	877	1458	3808	4734	12350	12350	7650	61.75	38.25
1	878	1458	3840	4704	12384	12384	7620	61.92	38.1
1	879	1432	3770	4798	12338	12338	7662	61.69	38.31
1	880	1484	3806	4708	12320	12320	7676	61.6	38.38
1	881	1446	3770	4784	12324	12324	7676	61.62	38.38
1	882	1470	3800	4730	12330	12330	7670	61.65	38.35
1	883	1490	3788	4722	12298	12298	7702	61.49	38.51
1	884	1444	3808	4748	12364	12364	7636	61.82	38.18
1	885	1464	3774	4762	12310	12310	7690	61.55	38.45
1	886	1460	3818	4722	12358	12358	7642	61.79	38.21
1	887	1464	3764	4774	12302	12302	7702	61.51	38.51
1	888	1452	3812	4738	12362	12362	7642	61.81	38.21
1	889	1456	3840	4704	12384	12384	7616	61.92	38.08
1	890	1482	3832	4686	12350	12350	7650	61.75	38.25
1	891	1488	3802	4710	12314	12314	7686	61.57	38.43
1	892	1478	3804	4718	12326	12326	7674	61.63	38.37
1	893	1442	3840	4716	12396	12396	7600	61.98	38
1	894	1474	3792	4732	12316	12316	7680	61.58	38.4
1	895	1516	3790	4694	12274	12274	7726	61.37	38.63
1	896	1466	3822	4714	12358	12358	7646	61.79	38.23
1	897	1438	3856	4708	12420	12420	7584	62.1	37.92
1	898	1508	3758	4734	12250	12250	7750	61.25	38.75
1	899	1502	3732	4766	12230	12230	7770	61.15	38.85
1	900	1476	3786	4736	12308	12308	7688	61.54	38.44
1	901	1498	3782	4722	12286	12286	7718	61.43	38.59
1	902	1498	3762	4740	12264	12264	7736	61.32	38.68
1	903	1510	3692	4796	12180	12180	7816	60.9	39.08
1	904	1578	3632	4790	12054	12054	7946	60.27	39.73
1	905	1588	3608	4804	12020	12020	7980	60.1	39.9
1	906	1592	3532	4876	11940	11940	8060	59.7	40.3
1	907	1638	3554	4808	11916	11916	8084	59.58	40.42
1	908	1596	3554	4852	11960	11960	8044	59.8	40.22
1	909	1612	3550	4838	11938	11938	8062	59.69	40.31
1	910	1638	3554	4808	11916	11916	8084	59.58	40.42
1	911	1578	3562	4860	11984	11984	8016	59.92	40.08
1	912	1610	3538	4852	11928	11928	8072	59.64	40.36
1	913	1650	3570	4782	11922	11922	8082	59.61	40.41
1	914	1668	3490	4842	11822	11822	8178	59.11	40.89
1	915	1662	3514	4824	11852	11852	8148	59.26	40.74
1	916	1614	3512	4872	11896	11896	8100	59.48	40.5
1	917	1608	3546	4846	11938	11938	8062	59.69	40.31
1	918	1690	3554	4756	11864	11864	8136	59.32	40.68
1	919	1658	3490	4852	11832	11832	8168	59.16	40.84
1	920	1652	3516	4832	11864	11864	8136	59.32	40.68
1	921	1674	3480	4846	11806	11806	8194	59.03	40.97
1	922	1668	3484	4848	11816	11816	8184	59.08	40.92
1	923	1642	3484	4874	11842	11842	8158	59.21	40.79
1	924	1624	3530	4846	11906	11906	8094	59.53	40.47
1	925	1646	3518	4836	11872	11872	8128	59.36	40.64
1	926	1660	3496	4844	11836	11836	8164	59.18	40.82
1	927	1706	3440	4854	11734	11734	8266	58.67	41.33
1	928	1730	3408	4862	11678	11678	8322	58.39	41.61
1	929	1772	3442	4786	11670	11670	8330	58.35	41.65
1	930	1716	3420	4866	11706	11706	8298	58.53	41.49
1	931	1714	3370	4914	11654	11654	8342	58.27	41.71
1	932	1690	3444	4866	11754	11754	8246	58.77	41.23
1	933	1758	3426	4816	11668	11668	8332	58.34	41.66
1	934	1716	3410	4872	11692	11692	8304	58.46	41.52
1	935	1730	3400	4872	11672	11672	8332	58.36	41.66
1	936	1736	3404	4860	11668	11668	8332	58.34	41.66
1	937	1740	3412	4848	11672	11672	8328	58.36	41.64
1	938	1762	3366	4872	11604	11604	8396	58.02	41.98
1	939	1746	3334	4920	11588	11588	8412	57.94	42.06
1	940	1742	3304	4956	11564	11564	8440	57.82	42.2
1	941	1774	3356	4870	11582	11582	8418	57.91	42.09
1	942	1792	3362	4846	11570	11570	8430	57.85	42.15
1	943	1758	3302	4940	11544	11544	8456	57.72	42.28
1	944	1770	3332	4898	11562	11562	8438	57.81	42.19
1	945	1730	3302	4968	11572	11572	8428	57.86	42.14
1	946	1788	3350	4862	11562	11562	8438	57.81	42.19
1	947	1772	3328	4900	11556	11556	8444	57.78	42.22
1	948	1816	3344	4840	11528	11528	8472	57.64	42.36
1	949	1784	3340	4874	11554	11554	8442	57.77	42.21
1	950	1782	3330	4890	11550	11550	8454	57.75	42.27
1	951	1824	3290	4886	11466	11466	8534	57.33	42.67
1	952	1776	3316	4908	11540	11540	8460	57.7	42.3
1	953	1776	3368	4854	11590	11590	8406	57.95	42.03
1	954	1748	3408	4846	11662	11662	8342	58.31	41.71
1	955	1684	3436	4880	11752	11752	8248	58.76	41.24
1	956	1724	3434	4842	11710	11710	8290	58.55	41.45
1	957	1756	3432	4812	11676	11676	8324	58.38	41.62
1	958	1688	3426	4884	11736	11736	8260	58.68	41.3
1	959	1724	3386	4890	11662	11662	8338	58.31	41.69
1	960	1752	3326	4922	11574	11574	8426	57.87	42.13
1	961	1800	3324	4876	11524	11524	8476	57.62	42.38
1	962	1786	3320	4896	11536	11536	8468	57.68	42.34
1	963	1776	3308	4916	11532	11532	8468	57.66	42.34
1	964	1796	3260	4944	11464	11464	8536	57.32	42.68
1	965	1836	3216	4948	11380	11380	8620	56.9	43.1
1	966	1848	3192	4960	11344	11344	8656	56.72	43.28
1	967	1910	3136	4954	11226	11226	8774	56.13	43.87
1	968	1928	3182	4890	11254	11254	8746	56.27	43.73
1	969	1860	3174	4966	11314	11314	8686	56.57	43.43
1	970	1872	3200	4926	11326	11326	8670	56.63	43.35
1	971	1880	3212	4910	11334	11334	8670	56.67	43.35
1	972	1904	3230	4866	11326	11326	8674	56.63	43.37
1	973	1842	3296	4862	11454	11454	8546	57.27	42.73
1	974	1794	3284	4922	11490	11490	8510	57.45	42.55
1	975	1838	3212	4950	11374	11374	8626	56.87	43.13
1	976	1850	3250	4898	11398	11398	8598	56.99	42.99
1	977	1820	3244	4936	11424	11424	8576	57.12	42.88
1	978	1814	3268	4918	11454	11454	8546	57.27	42.73
1	979	1832	3246	4922	11414	11414	8586	57.07	42.93
1	980	1894	3244	4862	11350	11350	8650	56.75	43.25
1	981	1834	3292	4874	11458	11458	8542	57.29	42.71
1	982	1804	3328	4868	11524	11524	8476	57.62	42.38
1	983	1824	3320	4856	11496	11496	8504	57.48	42.52
1	984	1752	3308	4940	11556	11556	8444	57.78	42.22
1	985	1792	3356	4854	11566	11566	8438	57.83	42.19
1	986	1780	3378	4842	11598	11598	8402	57.99	42.01
1	987	1780	3362	4858	11582	11582	8418	57.91	42.09
1	988	1772	3326	4900	11552	11552	8444	57.76	42.22
1	989	1802	3298	4898	11494	11494	8502	57.47	42.51
1	990	1796	3244	4960	11448	11448	8552	57.24	42.76
1	991	1856	3208	4936	11352	11352	8648	56.76	43.24
1	992	1902	3188	4910	11286	11286	8714	56.43	43.57
1	993	1902	3180	4920	11280	11280	8724	56.4	43.62
1	994	1922	3136	4942	11214	11214	8786	56.07	43.93
1	995	1894	3110	4996	11216	11216	8784	56.08	43.92
1	996	1858	3140	5002	11282	11282	8718	56.41	43.59
1	997	1898	3202	4898	11302	11302	8694	56.51	43.47
1	998	1898	3170	4932	11272	11272	8728	56.36	43.64
1	999	1940	3136	4924	11196	11196	8804	55.98	44.02
1	1000	1940	3132	4930	11194	11194	8810	55.97	44.05
1	1001	1976	3064	4960	11088	11088	8912	55.44	44.56
1	1002	1990	3092	4918	11102	11102	8898	55.51	44.49
1	1003	1960	3074	4968	11116	11116	8888	55.58	44.44
1	1004	1956	3066	4978	11110	11110	8890	55.55	44.45
1	1005	1940	3054	5004	11112	11112	8884	55.56	44.42
1	1006	1926	3106	4968	11180	11180	8820	55.9	44.1
1	1007	1946	3180	4876	11236	11236	8768	56.18	43.84
1	1008	1884	3166	4950	11282	11282	8718	56.41	43.59
1	1009	1924	3180	4896	11256	11256	8744	56.28	43.72
1	1010	1908	3152	4938	11242	11242	8754	56.21	43.77
1	1011	1942	3130	4926	11186	11186	8810	55.93	44.05
1	1012	2012	3130	4858	11118	11118	8882	55.59	44.41
1	1013	1930	3114	4956	11184	11184	8816	55.92	44.08
1	1014	1900	3124	4976	11224	11224	8776	56.12	43.88
1	1015	1952	3092	4956	11140	11140	8860	55.7	44.3
1	1016	1974	3018	5008	11044	11044	8956	55.22	44.78
1	1017	1948	3054	4998	11106	11106	8894	55.53	44.47
1	1018	1942	3128	4930	11186	11186	8814	55.93	44.07
1	1019	1930	3118	4952	11188	11188	8812	55.94	44.06
1	1020	1958	3158	4886	11202	11202	8802	56.01	44.01
1	1021	1886	3126	4988	11240	11240	8760	56.2	43.8
1	1022	1864	3210	4924	11344	11344	8652	56.72	43.26
1	1023	1850	3224	4926	11374	11374	8626	56.87	43.13
1	1024	1842	3238	4918	11394	11394	8602	56.97	43.01
1	1025	1852	3224	4926	11374	11374	8630	56.87	43.15
1	1026	1858	3168	4976	11312	11312	8692	56.56	43.46
1	1027	1858	3278	4862	11418	11418	8578	57.09	42.89
1	1028	1856	3234	4910	11378	11378	8622	56.89	43.11
1	1029	1874	3202	4924	11328	11328	8672	56.64	43.36
1	1030	1912	3172	4916	11260	11260	8740	56.3	43.7
1	1031	1916	3162	4924	11248	11248	8756	56.24	43.78
1	1032	1868	3188	4946	11322	11322	8682	56.61	43.41
1	1033	1936	3252	4812	11316	11316	8684	56.58	43.42
1	1034	1902	3232	4866	11330	11330	8670	56.65	43.35
1	1035	1884	3204	4912	11320	11320	8680	56.6	43.4
1	1036	1870	3202	4930	11334	11334	8670	56.67	43.35
1	1037	1856	3276	4868	11420	11420	8580	57.1	42.9
1	1038	1782	3260	4958	11478	11478	8522	57.39	42.61
1	1039	1792	3284	4924	11492	11492	8508	57.46	42.54
1	1040	1780	3314	4906	11534	11534	8466	57.67	42.33
1	1041	1742	3378	4882	11638	11638	8366	58.19	41.83
1	1042	1756	3320	4924	11564	11564	8436	57.82	42.18
1	1043	1774	3354	4872	11580	11580	8420	57.9	42.1
1	1044	1756	3372	4872	11616	11616	8384	58.08	41.92
1	1045	1722	3382	4896	11660	11660	8340	58.3	41.7
1	1046	1738	3404	4858	11666	11666	8334	58.33	41.67
1	1047	1742	3348	4910	11606	11606	8394	58.03	41.97
1	1048	1740	3366	4894	11626	11626	8374	58.13	41.87
1	1049	1708	3404	4886	11694	11694	8302	58.47	41.51
1	1050	1746	3400	4854	11654	11654	8346	58.27	41.73
1	1051	1670	3480	4850	11810	11810	8190	59.05	40.95
1	1052	1668	3466	4866	11798	11798	8202	58.99	41.01
1	1053	1666	3450	4882	11782	11782	8214	58.91	41.07
1	1054	1680	3470	4850	11790	11790	8210	58.95	41.05
1	1055	1682	3518	4802	11838	11838	8166	59.19	40.83
1	1056	1644	3518	4838	11874	11874	8126	59.37	40.63
1	1057	1654	3464	4882	11810	11810	8190	59.05	40.95
1	1058	1672	3458	4870	11786	11786	8214	58.93	41.07
1	1059	1676	3412	4912	11736	11736	8264	58.68	41.32
1	1060	1722	3408	4870	11686	11686	8314	58.43	41.57
1	1061	1730	3338	4932	11608	11608	8392	58.04	41.96
1	1062	1718	3394	4888	11676	11676	8324	58.38	41.62
1	1063	1692	3406	4900	11712	11712	8284	58.56	41.42
1	1064	1674	3448	4880	11776	11776	8228	58.88	41.14
1	1065	1668	3482	4852	11816	11816	8188	59.08	40.94
1	1066	1664	3474	4860	11808	11808	8188	59.04	40.94
1	1067	1658	3532	4810	11874	11874	8126	59.37	40.63
1	1068	1642	3546	4810	11902	11902	8094	59.51	40.47
1	1069	1606	3602	4792	11996	11996	8004	59.98	40.02
1	1070	1588	3590	4822	12002	12002	7998	60.01	39.99
1	1071	1596	3550	4852	11952	11952	8044	59.76	40.22
1	1072	1588	3594	4816	12004	12004	7992	60.02	39.96
1	1073	1582	3568	4850	11986	11986	8014	59.93	40.07
1	1074	1678	3542	4780	11864	11864	8136	59.32	40.68
1	1075	1578	3530	4892	11952	11952	8048	59.76	40.24
1	1076	1602	3588	4808	11984	11984	8012	59.92	40.06
1	1077	1566	3588	4846	12022	12022	7978	60.11	39.89
1	1078	1576	3560	4864	11984	11984	8016	59.92	40.08
1	1079	1580	3598	4822	12018	12018	7982	60.09	39.91
1	1080	1552	3630	4816	12076	12076	7920	60.38	39.6
1	1081	1572	3628	4800	12056	12056	7944	60.28	39.72
1	1082	1548	3690	4762	12142	12142	7858	60.71	39.29
1	1083	1526	3688	4786	12162	12162	7838	60.81	39.19
1	1084	1508	3688	4804	12180	12180	7820	60.9	39.1
1	1085	1528	3754	4718	12226	12226	7774	61.13	38.87
1	1086	1532	3770	4698	12238	12238	7762	61.19	38.81
1	1087	1534	3684	4782	12150	12150	7850	60.75	39.25
1	1088	1534	3694	4770	12158	12158	7838	60.79	39.19
1	1089	1568	3656	4776	12088	12088	7912	60.44	39.56
1	1090	1560	3630	4810	12070	12070	7930	60.35	39.65
1	1091	1572	3660	4766	12086	12086	7910	60.43	39.55
1	1092	1558	3646	4796	12088	12088	7912	60.44	39.56
1	1093	1562	3684	4754	12122	12122	7878	60.61	39.39
1	1094	1538	3682	4782	12146	12146	7858	60.73	39.29
1	1095	1552	3738	4708	12184	12184	7812	60.92	39.06
1	1096	1500	3720	4780	12220	12220	7780	61.1	38.9
1	1097	1516	3696	4786	12178	12178	7818	60.89	39.09
1	1098	1538	3724	4738	12186	12186	7814	60.93	39.07
1	1099	1524	3774	4702	12250	12250	7750	61.25	38.75
1	1100	1472	3748	4780	12276	12276	7724	61.38	38.62
1	1101	1486	3740	4774	12254	12254	7746	61.27	38.73
1	1102	1478	3752	4772	12276	12276	7728	61.38	38.64
1	1103	1476	3774	4750	12298	12298	7702	61.49	38.51
1	1104	1528	3706	4766	12178	12178	7822	60.89	39.11
1	1105	1540	3740	4720	12200	12200	7800	61	39
1	1106	1500	3740	4760	12240	12240	7760	61.2	38.8
1	1107	1492	3806	4702	12314	12314	7686	61.57	38.43
1	1108	1488	3832	4680	12344	12344	7656	61.72	38.28
1	1109	1476	3770	4754	12294	12294	7706	61.47	38.53
1	1110	1490	3790	4720	12300	12300	7700	61.5	38.5
1	1111	1474	3794	4734	12322	12322	7682	61.61	38.41
1	1112	1470	3838	4694	12370	12370	7634	61.85	38.17
1	1113	1416	3910	4674	12494	12494	7506	62.47	37.53
1	1114	1398	3904	4698	12506	12506	7494	62.53	37.47
1	1115	1384	3880	4736	12496	12496	7504	62.48	37.52
1	1116	1410	3842	4748	12432	12432	7568	62.16	37.84
1	1117	1402	3882	4718	12482	12482	7522	62.41	37.61
1	1118	1392	3910	4698	12518	12518	7482	62.59	37.41
1	1119	1416	3906	4678	12490	12490	7510	62.45	37.55
1	1120	1406	3900	4692	12492	12492	7504	62.46	37.52
1	1121	1374	3938	4688	12564	12564	7436	62.82	37.18
1	1122	1424	3892	4684	12468	12468	7532	62.34	37.66
1	1123	1438	3866	4696	12428	12428	7572	62.14	37.86
1	1124	1490	3786	4724	12296	12296	7704	61.48	38.52
1	1125	1466	3802	4732	12336	12336	7664	61.68	38.32
1	1126	1468	3842	4690	12374	12374	7626	61.87	38.13
1	1127	1444	3818	4738	12374	12374	7626	61.87	38.13
1	1128	1434	3816	4750	12382	12382	7618	61.91	38.09
1	1129	1480	3814	4708	12336	12336	7668	61.68	38.34
1	1130	1478	3818	4704	12340	12340	7660	61.7	38.3
1	1131	1444	3858	4698	12414	12414	7586	62.07	37.93
1	1132	1410	3860	4732	12452	12452	7552	62.26	37.76
1	1133	1392	3934	4674	12542	12542	7458	62.71	37.29
1	1134	1402	3920	4678	12518	12518	7482	62.59	37.41
1	1135	1356	3902	4742	12546	12546	7454	62.73	37.27
1	1136	1366	4000	4634	12634	12634	7366	63.17	36.83
1	1137	1378	4034	4586	12654	12654	7342	63.27	36.71
1	1138	1306	4088	4606	12782	12782	7218	63.91	36.09
1	1139	1274	4112	4614	12838	12838	7162	64.19	35.81
1	1140	1276	4114	4608	12836	12836	7160	64.18	35.8
1	1141	1290	4104	4604	12812	12812	7184	64.06	35.92
1	1142	1284	4048	4668	12764	12764	7236	63.82	36.18
1	1143	1308	4082	4610	12774	12774	7226	63.87	36.13
1	1144	1300	4058	4640	12756	12756	7240	63.78	36.2
1	1145	1304	4116	4580	12812	12812	7188	64.06	35.94
1	1146	1270	4084	4644	12812	12812	7184	64.06	35.92
1	1147	1288	4110	4600	12820	12820	7176	64.1	35.88
1	1148	1326	4038	4636	12712	12712	7288	63.56	36.44
1	1149	1328	4026	4648	12700	12700	7304	63.5	36.52
1	1150	1322	4008	4668	12684	12684	7312	63.42	36.56
1	1151	1320	4020	4658	12698	12698	7298	63.49	36.49
1	1152	1368	3932	4700	12564	12564	7436	62.82	37.18
1	1153	1386	3882	4730	12494	12494	7502	62.47	37.51
1	1154	1386	3936	4678	12550	12550	7450	62.75	37.25
1	1155	1346	3932	4724	12588	12588	7416	62.94	37.08
1	1156	1376	3974	4650	12598	12598	7402	62.99	37.01
1	1157	1368	3950	4682	12582	12582	7418	62.91	37.09
1	1158	1336	3978	4686	12642	12642	7358	63.21	36.79
1	1159	1326	4032	4642	12706	12706	7294	63.53	36.47
1	1160	1326	4056	4616	12728	12728	7268	63.64	36.34
1	1161	1276	3994	4730	12718	12718	7282	63.59	36.41
1	1162	1296	4076	4628	12780	12780	7220	63.9	36.1
1	1163	1294	4086	4620	12792	12792	7208	63.96	36.04
1	1164	1284	4028	4688	12744	12744	7256	63.72	36.28
1	1165	1290	4106	4604	12816	12816	7184	64.08	35.92
1	1166	1294	4098	4606	12802	12802	7194	64.01	35.97
1	1167	1274	4122	4606	12850	12850	7154	64.25	35.77
1	1168	1260	4162	4578	12902	12902	7098	64.51	35.49
1	1169	1302	4106	4590	12802	12802	7194	64.01	35.97
1	1170	1284	4086	4630	12802	12802	7198	64.01	35.99
1	1171	1326	4124	4550	12798	12798	7202	63.99	36.01
1	1172	1278	4142	4580	12864	12864	7136	64.32	35.68
1	1173	1312	4150	4538	12838	12838	7162	64.19	35.81
1	1174	1280	4148	4574	12870	12870	7134	64.35	35.67
1	1175	1304	4128	4570	12826	12826	7178	64.13	35.89
1	1176	1242	4154	4602	12910	12910	7086	64.55	35.43
1	1177	1268	4156	4578	12890	12890	7114	64.45	35.57
1	1178	1242	4146	4612	12904	12904	7096	64.52	35.48
1	1179	1292	4192	4516	12900	12900	7100	64.5	35.5
1	1180	1244	4174	4582	12930	12930	7070	64.65	35.35
1	1181	1194	4230	4578	13038	13038	6966	65.19	34.83
1	1182	1184	4280	4534	13094	13094	6902	65.47	34.51
1	1183	1208	4306	4486	13098	13098	6902	65.49	34.51
1	1184	1138	4298	4564	13160	13160	6840	65.8	34.2
1	1185	1174	4326	4500	13152	13152	6848	65.76	34.24
1	1186	1208	4324	4468	13116	13116	6884	65.58	34.42
1	1187	1172	4276	4552	13104	13104	6896	65.52	34.48
1	1188	1156	4336	4508	13180	13180	6820	65.9	34.1
1	1189	1126	4376	4498	13250	13250	6750	66.25	33.75
1	1190	1140	4300	4560	13160	13160	6840	65.8	34.2
1	1191	1136	4366	4496	13228	13228	6768	66.14	33.84
1	1192	1132	4456	4410	13322	13322	6674	66.61	33.37
1	1193	1108	4484	4408	13376	13376	6624	66.88	33.12
1	1194	1082	4534	4384	13452	13452	6548	67.26	32.74
1	1195	1108	4530	4360	13420	13420	6576	67.1	32.88
1	1196	1064	4570	4366	13506	13506	6494	67.53	32.47
1	1197	1040	4570	4390	13530	13530	6470	67.65	32.35
1	1198	1054	4582	4364	13528	13528	6472	67.64	32.36
1	1199	1046	4582	4374	13538	13538	6466	67.69	32.33
1	1200	1076	4586	4336	13508	13508	6488	67.54	32.44
1	1201	1050	4572	4378	13522	13522	6478	67.61	32.39
1	1202	1064	4580	4356	13516	13516	6484	67.58	32.42
1	1203	1058	4516	4426	13458	13458	6542	67.29	32.71
1	1204	1062	4442	4498	13382	13382	6622	66.91	33.11
1	1205	1070	4534	4396	13464	13464	6536	67.32	32.68
1	1206	1060	4532	4408	13472	13472	6528	67.36	32.64
1	1207	1090	4540	4370	13450	13450	6550	67.25	32.75
1	1208	1040	4536	4424	13496	13496	6504	67.48	32.52
1	1209	1042	4600	4358	13558	13558	6442	67.79	32.21
1	1210	1016	4668	4318	13654	13654	6350	68.27	31.75
1	1211	1004	4586	4410	13582	13582	6418	67.91	32.09
1	1212	1004	4582	4414	13578	13578	6422	67.89	32.11
1	1213	1026	4618	4356	13592	13592	6408	67.96	32.04
1	1214	1070	4586	4344	13516	13516	6484	67.58	32.42
1	1215	1036	4596	4368	13560	13560	6440	67.8	32.2
1	1216	984	4638	4378	13654	13654	6346	68.27	31.73
1	1217	994	4682	4326	13690	13690	6314	68.45	31.57
1	1218	1006	4624	4368	13616	13616	6380	68.08	31.9
1	1219	1036	4600	4364	13564	13564	6436	67.82	32.18
1	1220	1016	4570	4416	13556	13556	6448	67.78	32.24
1	1221	1050	4588	4362	13538	13538	6462	67.69	32.31
1	1222	1078	4598	4324	13520	13520	6480	67.6	32.4
1	1223	1004	4600	4396	13596	13596	6404	67.98	32.02
1	1224	1016	4616	4366	13598	13598	6398	67.99	31.99
1	1225	1020	4626	4354	13606	13606	6394	68.03	31.97
1	1226	1040	4560	4400	13520	13520	6480	67.6	32.4
1	1227	1042	4604	4354	13562	13562	6438	67.81	32.19
1	1228	1026	4688	4286	13662	13662	6338	68.31	31.69
1	1229	1000	4730	4270	13730	13730	6270	68.65	31.35
1	1230	1002	4714	4284	13712	13712	6288	68.56	31.44
1	1231	976	4712	4310	13734	13734	6262	68.67	31.31
1	1232	984	4740	4278	13758	13758	6246	68.79	31.23
1	1233	964	4740	4296	13776	13776	6224	68.88	31.12
1	1234	948	4716	4336	13768	13768	6232	68.84	31.16
1	1235	962	4694	4344	13732	13732	6268	68.66	31.34
1	1236	974	4698	4330	13726	13726	6278	68.63	31.39
1	1237	982	4686	4334	13706	13706	6298	68.53	31.49
1	1238	974	4756	4272	13784	13784	6220	68.92	31.1
1	1239	978	4726	4296	13748	13748	6252	68.74	31.26
1	1240	990	4764	4244	13772	13772	6224	68.86	31.12
1	1241	960	4790	4250	13830	13830	6170	69.15	30.85
1	1242	974	4842	4184	13868	13868	6132	69.34	30.66
1	1243	926	4798	4274	13870	13870	6126	69.35	30.63
1	1244	948	4808	4242	13858	13858	6138	69.29	30.69
1	1245	954	4762	4286	13810	13810	6194	69.05	30.97
1	1246	956	4758	4286	13802	13802	6198	69.01	30.99
1	1247	936	4774	4290	13838	13838	6162	69.19	30.81
1	1248	924	4784	4292	13860	13860	6140	69.3	30.7
1	1249	956	4818	4228	13864	13864	6140	69.32	30.7
1	1250	978	4776	4246	13798	13798	6202	68.99	31.01
1	1251	964	4764	4272	13800	13800	6200	69	31
1	1252	966	4728	4306	13762	13762	6238	68.81	31.19
1	1253	930	4834	4238	13906	13906	6098	69.53	30.49
1	1254	876	4904	4220	14028	14028	5972	70.14	29.86
1	1255	890	4902	4206	14010	14010	5986	70.05	29.93
1	1256	900	4880	4220	13980	13980	6020	69.9	30.1
1	1257	900	4906	4194	14006	14006	5994	70.03	29.97
1	1258	910	4946	4144	14036	14036	5964	70.18	29.82
1	1259	882	4888	4230	14006	14006	5994	70.03	29.97
1	1260	876	4928	4194	14050	14050	5946	70.25	29.73
1	1261	912	4850	4238	13938	13938	6062	69.69	30.31
1	1262	918	4804	4278	13886	13886	6114	69.43	30.57
1	1263	936	4786	4278	13850	13850	6150	69.25	30.75
1	1264	948	4802	4250	13854	13854	6146	69.27	30.73
1	1265	964	4742	4294	13778	13778	6222	68.89	31.11
1	1266	1002	4762	4236	13760	13760	6240	68.8	31.2
1	1267	1010	4720	4268	13708	13708	6288	68.54	31.44
1	1268	1012	4690	4296	13676	13676	6320	68.38	31.6
1	1269	992	4664	4344	13672	13672	6328	68.36	31.64
1	1270	1016	4688	4296	13672	13672	6328	68.36	31.64
1	1271	978	4716	4308	13740	13740	6264	68.7	31.32
1	1272	1002	4660	4338	13658	13658	6342	68.29	31.71
1	1273	978	4764	4260	13788	13788	6216	68.94	31.08
1	1274	990	4792	4218	13802	13802	6198	69.01	30.99
1	1275	930	4804	4266	13874	13874	6126	69.37	30.63
1	1276	942	4796	4262	13854	13854	6146	69.27	30.73
1	1277	972	4784	4246	13814	13814	6190	69.07	30.95
1	1278	942	4756	4302	13814	13814	6186	69.07	30.93
1	1279	932	4790	4278	13858	13858	6142	69.29	30.71
1	1280	948	4884	4168	13936	13936	6064	69.68	30.32
1	1281	910	4794	4296	13884	13884	6116	69.42	30.58
1	1282	922	4798	4282	13878	13878	6126	69.39	30.63
1	1283	922	4886	4192	13964	13964	6036	69.82	30.18
1	1284	918	4842	4240	13924	13924	6076	69.62	30.38
1	1285	924	4820	4256	13896	13896	6104	69.48	30.52
1	1286	890	4936	4174	14046	14046	5954	70.23	29.77
1	1287	882	4940	4178	14058	14058	5942	70.29	29.71
1	1288	882	4932	4186	14050	14050	5950	70.25	29.75
1	1289	866	4878	4256	14012	14012	5988	70.06	29.94
1	1290	858	4912	4230	14054	14054	5946	70.27	29.73
1	1291	866	4964	4170	14098	14098	5902	70.49	29.51
1	1292	856	4996	4148	14140	14140	5860	70.7	29.3
1	1293	882	4964	4156	14084	14084	5920	70.42	29.6
1	1294	888	4872	4240	13984	13984	6016	69.92	30.08
1	1295	920	4912	4170	13994	13994	6010	69.97	30.05
1	1296	890	4896	4214	14006	14006	5994	70.03	29.97
1	1297	920	4830	4250	13910	13910	6090	69.55	30.45
1	1298	960	4816	4224	13856	13856	6144	69.28	30.72
1	1299	942	4778	4280	13836	13836	6164	69.18	30.82
1	1300	924	4834	4242	13910	13910	6090	69.55	30.45
1	1301	884	4882	4234	13998	13998	6002	69.99	30.01
1	1302	904	4936	4158	14030	14030	5966	70.15	29.83
1	1303	892	4920	4188	14028	14028	5972	70.14	29.86
1	1304	874	4934	4192	14060	14060	5940	70.3	29.7
1	1305	862	4938	4200	14076	14076	5924	70.38	29.62
1	1306	868	4974	4158	14106	14106	5894	70.53	29.47
1	1307	828	5032	4140	14204	14204	5796	71.02	28.98
1	1308	854	5088	4058	14234	14234	5766	71.17	28.83
1	1309	846	5004	4150	14158	14158	5842	70.79	29.21
1	1310	856	4968	4174	14110	14110	5886	70.55	29.43
1	1311	886	4976	4138	14090	14090	5910	70.45	29.55
1	1312	890	4932	4178	14042	14042	5958	70.21	29.79
1	1313	872	4938	4190	14066	14066	5934	70.33	29.67
1	1314	892	4962	4146	14070	14070	5930	70.35	29.65
1	1315	862	4980	4158	14118	14118	5882	70.59	29.41
1	1316	836	5008	4156	14172	14172	5828	70.86	29.14
1	1317	866	5022	4112	14156	14156	5844	70.78	29.22
1	1318	884	4962	4154	14078	14078	5922	70.39	29.61
1	1319	828	5032	4138	14202	14202	5794	71.01	28.97
1	1320	816	4994	4190	14178	14178	5822	70.89	29.11
1	1321	864	4992	4144	14128	14128	5872	70.64	29.36
1	1322	882	4984	4134	14102	14102	5898	70.51	29.49
1	1323	830	5072	4100	14244	14244	5760	71.22	28.8
1	1324	862	5044	4094	14182	14182	5818	70.91	29.09
1	1325	844	4992	4164	14148	14148	5852	70.74	29.26
1	1326	844	5046	4112	14204	14204	5800	71.02	29
1	1327	840	5062	4100	14224	14224	5780	71.12	28.9
1	1328	812	5104	4084	14292	14292	5708	71.46	28.54
1	1329	820	5120	4062	14302	14302	5702	71.51	28.51
1	1330	836	5100	4064	14264	14264	5736	71.32	28.68
1	1331	790	5174	4038	14386	14386	5618	71.93	28.09
1	1332	770	5164	4066	14394	14394	5606	71.97	28.03
1	1333	782	5194	4024	14412	14412	5588	72.06	27.94
1	1334	786	5206	4006	14418	14418	5578	72.09	27.89
1	1335	802	5138	4062	14338	14338	5666	71.69	28.33
1	1336	808	5136	4058	14330	14330	5674	71.65	28.37
1	1337	806	5130	4064	14324	14324	5676	71.62	28.38
1	1338	820	5036	4144	14216	14216	5784	71.08	28.92
1	1339	842	5028	4130	14186	14186	5814	70.93	29.07
1	1340	834	5056	4108	14220	14220	5776	71.1	28.88
1	1341	818	5074	4108	14256	14256	5744	71.28	28.72
1	1342	848	5096	4056	14248	14248	5752	71.24	28.76
1	1343	792	5088	4120	14296	14296	5704	71.48	28.52
1	1344	824	5130	4046	14306	14306	5694	71.53	28.47
1	1345	830	5120	4050	14290	14290	5710	71.45	28.55
1	1346	770	5204	4026	14434	14434	5566	72.17	27.83
1	1347	800	5232	3970	14434	14434	5570	72.17	27.85
1	1348	790	5186	4024	14396	14396	5604	71.98	28.02
1	1349	746	5228	4026	14482	14482	5518	72.41	27.59
1	1350	764	5242	3994	14478	14478	5522	72.39	27.61
1	1351	742	5238	4020	14496	14496	5504	72.48	27.52
1	1352	780	5214	4006	14434	14434	5566	72.17	27.83
1	1353	752	5236	4012	14484	14484	5516	72.42	27.58
1	1354	782	5224	3994	14442	14442	5558	72.21	27.79
1	1355	768	5218	4014	14450	14450	5550	72.25	27.75
1	1356	778	5292	3930	14514	14514	5486	72.57	27.43
1	1357	768	5236	3996	14468	14468	5532	72.34	27.66
1	1358	764	5220	4016	14456	14456	5544	72.28	27.72
1	1359	792	5150	4058	14358	14358	5642	71.79	28.21
1	1360	776	5174	4052	14400	14400	5604	72	28.02
1	1361	778	5272	3948	14492	14492	5504	72.46	27.52
1	1362	782	5192	4026	14410	14410	5590	72.05	27.95
1	1363	800	5232	3968	14432	14432	5568	72.16	27.84
1	1364	790	5284	3926	14494	14494	5506	72.47	27.53
1	1365	768	5200	4034	14434	14434	5570	72.17	27.85
1	1366	782	5226	3992	14444	14444	5556	72.22	27.78
1	1367	784	5252	3966	14470	14470	5534	72.35	27.67
1	1368	750	5208	4042	14458	14458	5542	72.29	27.71
1	1369	762	5226	4012	14464	14464	5536	72.32	27.68
1	1370	758	5204	4038	14446	14446	5554	72.23	27.77
1	1371	770	5206	4024	14436	14436	5564	72.18	27.82
1	1372	776	5188	4036	14412	14412	5588	72.06	27.94
1	1373	798	5172	4032	14376	14376	5628	71.88	28.14
1	1374	768	5200	4032	14432	14432	5568	72.16	27.84
1	1375	824	5116	4060	14292	14292	5708	71.46	28.54
1	1376	810	5024	4166	14214	14214	5786	71.07	28.93
1	1377	830	5000	4172	14172	14172	5832	70.86	29.16
1	1378	852	5024	4126	14174	14174	5830	70.87	29.15
1	1379	840	4976	4184	14136	14136	5864	70.68	29.32
1	1380	840	4992	4168	14152	14152	5848	70.76	29.24
1	1381	840	5018	4142	14178	14178	5822	70.89	29.11
1	1382	854	5026	4120	14172	14172	5828	70.86	29.14
1	1383	856	5014	4130	14158	14158	5842	70.79	29.21
1	1384	868	4968	4164	14100	14100	5900	70.5	29.5
1	1385	876	4940	4182	14062	14062	5934	70.31	29.67
1	1386	872	4952	4174	14078	14078	5918	70.39	29.59
1	1387	886	4946	4170	14062	14062	5942	70.31	29.71
1	1388	890	4886	4224	13996	13996	6004	69.98	30.02
1	1389	892	4942	4166	14050	14050	5950	70.25	29.75
1	1390	886	4986	4128	14100	14100	5900	70.5	29.5
1	1391	860	4914	4226	14054	14054	5946	70.27	29.73
1	1392	876	4912	4212	14036	14036	5964	70.18	29.82
1	1393	894	4912	4194	14018	14018	5982	70.09	29.91
1	1394	898	4914	4190	14018	14018	5986	70.09	29.93
1	1395	882	4982	4136	14100	14100	5900	70.5	29.5
1	1396	864	5010	4126	14146	14146	5854	70.73	29.27
1	1397	830	4960	4210	14130	14130	5870	70.65	29.35
1	1398	882	5008	4110	14126	14126	5874	70.63	29.37
1	1399	934	4892	4172	13956	13956	6040	69.78	30.2
1	1400	880	4840	4280	13960	13960	6040	69.8	30.2
1	1401	924	4880	4196	13956	13956	6044	69.78	30.22
1	1402	918	4856	4226	13938	13938	6062	69.69	30.31
1	1403	914	4850	4236	13936	13936	6064	69.68	30.32
1	1404	908	4936	4156	14028	14028	5972	70.14	29.86
1	1405	926	4896	4178	13970	13970	6030	69.85	30.15
1	1406	898	4922	4180	14024	14024	5976	70.12	29.88
1	1407	890	4894	4216	14004	14004	5996	70.02	29.98
1	1408	932	4888	4180	13956	13956	6044	69.78	30.22
1	1409	864	4888	4248	14024	14024	5976	70.12	29.88
1	1410	888	4962	4150	14074	14074	5926	70.37	29.63
1	1411	900	4934	4168	14036	14036	5968	70.18	29.84
1	1412	888	4982	4130	14094	14094	5906	70.47	29.53
1	1413	850	4982	4166	14130	14130	5866	70.65	29.33
1	1414	834	5000	4166	14166	14166	5834	70.83	29.17
1	1415	874	5018	4108	14144	14144	5856	70.72	29.28
1	1416	832	5032	4134	14198	14198	5798	70.99	28.99
1	1417	838	5080	4082	14242	14242	5758	71.21	28.79
1	1418	812	5058	4130	14246	14246	5754	71.23	28.77
1	1419	822	5108	4072	14288	14288	5716	71.44	28.58
1	1420	810	5088	4102	14278	14278	5722	71.39	28.61
1	1421	806	5080	4114	14274	14274	5726	71.37	28.63
1	1422	814	5040	4146	14226	14226	5774	71.13	28.87
1	1423	836	5076	4086	14238	14238	5758	71.19	28.79
1	1424	828	5072	4100	14244	14244	5756	71.22	28.78
1	1425	840	5102	4058	14262	14262	5738	71.31	28.69
1	1426	796	5148	4056	14352	14352	5648	71.76	28.24
1	1427	832	5114	4052	14280	14280	5716	71.4	28.58
1	1428	800	5186	4014	14386	14386	5614	71.93	28.07
1	1429	772	5154	4074	14382	14382	5618	71.91	28.09
1	1430	762	5166	4072	14404	14404	5596	72.02	27.98
1	1431	770	5176	4054	14406	14406	5594	72.03	27.97
1	1432	758	5170	4072	14412	14412	5588	72.06	27.94
1	1433	756	5232	4012	14476	14476	5524	72.38	27.62
1	1434	740	5248	4012	14508	14508	5492	72.54	27.46
1	1435	714	5314	3972	14600	14600	5400	73	27
1	1436	736	5338	3926	14602	14602	5398	73.01	26.99
1	1437	736	5290	3974	14554	14554	5446	72.77	27.23
1	1438	752	5226	4022	14474	14474	5526	72.37	27.63
1	1439	746	5270	3984	14524	14524	5476	72.62	27.38
1	1440	740	5326	3932	14584	14584	5412	72.92	27.06
1	1441	708	5358	3934	14650	14650	5350	73.25	26.75
1	1442	738	5292	3970	14554	14554	5446	72.77	27.23
1	1443	728	5248	4024	14520	14520	5480	72.6	27.4
1	1444	752	5264	3984	14512	14512	5488	72.56	27.44
1	1445	758	5224	4018	14466	14466	5534	72.33	27.67
1	1446	752	5278	3970	14526	14526	5474	72.63	27.37
1	1447	768	5264	3968	14496	14496	5504	72.48	27.52
1	1448	774	5206	4020	14432	14432	5568	72.16	27.84
1	1449	774	5196	4030	14422	14422	5578	72.11	27.89
1	1450	748	5286	3966	14538	14538	5462	72.69	27.31
1	1451	746	5296	3958	14550	14550	5450	72.75	27.25
1	1452	722	5352	3928	14632	14632	5372	73.16	26.86
1	1453	724	5458	3818	14734	14734	5266	73.67	26.33
1	1454	700	5418	3882	14718	14718	5282	73.59	26.41
1	1455	716	5384	3900	14668	14668	5332	73.34	26.66
1	1456	720	5380	3898	14658	14658	5338	73.29	26.69
1	1457	734	5408	3856	14672	14672	5324	73.36	26.62
1	1458	708	5354	3938	14646	14646	5354	73.23	26.77
1	1459	692	5392	3916	14700	14700	5300	73.5	26.5
1	1460	664	5436	3900	14772	14772	5228	73.86	26.14
1	1461	668	5426	3906	14758	14758	5242	73.79	26.21
1	1462	672	5442	3884	14768	14768	5228	73.84	26.14
1	1463	700	5504	3796	14804	14804	5196	74.02	25.98
1	1464	696	5448	3856	14752	14752	5248	73.76	26.24
1	1465	674	5432	3896	14760	14760	5244	73.8	26.22
1	1466	688	5392	3920	14704	14704	5296	73.52	26.48
1	1467	682	5420	3896	14736	14736	5260	73.68	26.3
1	1468	700	5432	3868	14732	14732	5268	73.66	26.34
1	1469	724	5380	3896	14656	14656	5344	73.28	26.72
1	1470	736	5306	3958	14570	14570	5430	72.85	27.15
1	1471	768	5236	3994	14466	14466	5530	72.33	27.65
1	1472	776	5238	3986	14462	14462	5538	72.31	27.69
1	1473	752	5232	4016	14480	14480	5520	72.4	27.6
1	1474	748	5258	3994	14510	14510	5490	72.55	27.45
1	1475	746	5346	3908	14600	14600	5400	73	27
1	1476	704	5412	3884	14708	14708	5292	73.54	26.46
1	1477	680	5394	3926	14714	14714	5286	73.57	26.43
1	1478	722	5342	3936	14620	14620	5380	73.1	26.9
1	1479	716	5358	3926	14642	14642	5358	73.21	26.79
1	1480	710	5324	3966	14614	14614	5386	73.07	26.93
1	1481	742	5368	3890	14626	14626	5374	73.13	26.87
1	1482	724	5292	3984	14568	14568	5432	72.84	27.16
1	1483	740	5292	3968	14552	14552	5448	72.76	27.24
1	1484	766	5224	4012	14460	14460	5544	72.3	27.72
1	1485	790	5174	4036	14384	14384	5616	71.92	28.08
1	1486	770	5178	4052	14408	14408	5592	72.04	27.96
1	1487	764	5152	4084	14388	14388	5612	71.94	28.06
1	1488	792	5208	4000	14416	14416	5584	72.08	27.92
1	1489	786	5132	4082	14346	14346	5654	71.73	28.27
1	1490	844	5128	4028	14284	14284	5716	71.42	28.58
1	1491	804	5110	4086	14306	14306	5694	71.53	28.47
1	1492	764	5166	4070	14402	14402	5598	72.01	27.99
1	1493	792	5178	4030	14386	14386	5614	71.93	28.07
1	1494	756	5154	4090	14398	14398	5602	71.99	28.01
1	1495	812	5184	4004	14372	14372	5628	71.86	28.14
1	1496	796	5162	4042	14366	14366	5634	71.83	28.17
1	1497	808	5104	4088	14296	14296	5704	71.48	28.52
1	1498	796	5106	4098	14310	14310	5690	71.55	28.45
1	1499	836	5134	4030	14298	14298	5702	71.49	28.51
1	1500	788	5152	4060	14364	14364	5636	71.82	28.18
1	1501	772	5192	4036	14420	14420	5580	72.1	27.9
1	1502	756	5196	4048	14440	14440	5560	72.2	27.8
1	1503	782	5170	4048	14388	14388	5612	71.94	28.06
1	1504	792	5166	4042	14374	14374	5626	71.87	28.13
1	1505	838	5148	4014	14310	14310	5690	71.55	28.45
1	1506	818	5064	4118	14246	14246	5754	71.23	28.77
1	1507	830	4974	4196	14144	14144	5856	70.72	29.28
1	1508	842	4956	4202	14114	14114	5886	70.57	29.43
1	1509	840	4944	4216	14104	14104	5896	70.52	29.48
1	1510	872	4964	4166	14094	14094	5910	70.47	29.55
1	1511	870	4952	4178	14082	14082	5918	70.41	29.59
1	1512	876	4944	4180	14068	14068	5932	70.34	29.66
1	1513	844	4956	4198	14110	14110	5886	70.55	29.43
1	1514	864	4888	4248	14024	14024	5976	70.12	29.88
1	1515	868	4874	4258	14006	14006	5994	70.03	29.97
1	1516	902	4936	4160	14032	14032	5964	70.16	29.82
1	1517	874	4986	4140	14112	14112	5888	70.56	29.44
1	1518	866	4962	4172	14096	14096	5904	70.48	29.52
1	1519	854	4964	4180	14108	14108	5888	70.54	29.44
1	1520	882	4912	4206	14030	14030	5970	70.15	29.85
1	1521	924	4834	4244	13912	13912	6092	69.56	30.46
1	1522	910	4874	4214	13962	13962	6034	69.81	30.17
1	1523	906	4868	4226	13962	13962	6038	69.81	30.19
1	1524	922	4816	4262	13894	13894	6106	69.47	30.53
1	1525	950	4788	4264	13840	13840	6164	69.2	30.82
1	1526	956	4758	4288	13804	13804	6200	69.02	31
1	1527	920	4790	4290	13870	13870	6130	69.35	30.65
1	1528	940	4832	4228	13892	13892	6108	69.46	30.54
1	1529	906	4844	4250	13938	13938	6062	69.69	30.31
1	1530	920	4784	4294	13862	13862	6134	69.31	30.67
1	1531	932	4768	4302	13838	13838	6166	69.19	30.83
1	1532	982	4760	4258	13778	13778	6222	68.89	31.11
1	1533	962	4676	4362	13714	13714	6286	68.57	31.43
1	1534	954	4694	4352	13740	13740	6260	68.7	31.3
1	1535	952	4682	4366	13730	13730	6270	68.65	31.35
1	1536	1006	4678	4314	13670	13670	6326	68.35	31.63
1	1537	988	4752	4260	13764	13764	6236	68.82	31.18
1	1538	976	4706	4318	13730	13730	6270	68.65	31.35
1	1539	988	4682	4332	13696	13696	6308	68.48	31.54
1	1540	938	4722	4340	13784	13784	6216	68.92	31.08
1	1541	952	4800	4248	13848	13848	6152	69.24	30.76
1	1542	958	4722	4322	13766	13766	6238	68.83	31.19
1	1543	920	4792	4288	13872	13872	6128	69.36	30.64
1	1544	910	4826	4264	13916	13916	6084	69.58	30.42
1	1545	942	4796	4262	13854	13854	6146	69.27	30.73
1	1546	958	4814	4228	13856	13856	6144	69.28	30.72
1	1547	920	4844	4236	13924	13924	6076	69.62	30.38
1	1548	934	4910	4154	13974	13974	6022	69.87	30.11
1	1549	926	4802	4272	13876	13876	6124	69.38	30.62
1	1550	944	4820	4236	13876	13876	6124	69.38	30.62
1	1551	968	4752	4280	13784	13784	6216	68.92	31.08
1	1552	958	4712	4330	13754	13754	6246	68.77	31.23
1	1553	990	4756	4254	13766	13766	6234	68.83	31.17
1	1554	962	4762	4278	13802	13802	6202	69.01	31.01
1	1555	958	4770	4272	13812	13812	6188	69.06	30.94
1	1556	982	4788	4230	13806	13806	6194	69.03	30.97
1	1557	964	4714	4322	13750	13750	6250	68.75	31.25
1	1558	912	4728	4358	13814	13814	6182	69.07	30.91
1	1559	962	4732	4306	13770	13770	6230	68.85	31.15
1	1560	974	4658	4368	13684	13684	6316	68.42	31.58
1	1561	988	4648	4362	13658	13658	6338	68.29	31.69
1	1562	956	4696	4348	13740	13740	6260	68.7	31.3
1	1563	972	4748	4280	13776	13776	6224	68.88	31.12
1	1564	980	4832	4190	13854	13854	6150	69.27	30.75
1	1565	958	4790	4252	13832	13832	6168	69.16	30.84
1	1566	954	4774	4272	13820	13820	6180	69.1	30.9
1	1567	946	4710	4344	13764	13764	6236	68.82	31.18
1	1568	962	4726	4314	13766	13766	6238	68.83	31.19
1	1569	988	4728	4284	13740	13740	6260	68.7	31.3
1	1570	996	4778	4226	13782	13782	6218	68.91	31.09
1	1571	926	4758	4316	13832	13832	6168	69.16	30.84
1	1572	938	4770	4292	13832	13832	6168	69.16	30.84
1	1573	906	4796	4298	13890	13890	6110	69.45	30.55
1	1574	932	4798	4272	13868	13868	6136	69.34	30.68
1	1575	918	4862	4220	13944	13944	6056	69.72	30.28
1	1576	956	4850	4194	13894	13894	6106	69.47	30.53
1	1577	906	4852	4242	13946	13946	6054	69.73	30.27
1	1578	882	4942	4176	14060	14060	5940	70.3	29.7
1	1579	910	4934	4156	14024	14024	5976	70.12	29.88
1	1580	920	4872	4208	13952	13952	6048	69.76	30.24
1	1581	912	4802	4286	13890	13890	6110	69.45	30.55
1	1582	962	4816	4220	13852	13852	6144	69.26	30.72
1	1583	924	4774	4304	13852	13852	6152	69.26	30.76
1	1584	924	4808	4268	13884	13884	6116	69.42	30.58
1	1585	884	4826	4290	13942	13942	6058	69.71	30.29
1	1586	904	4880	4216	13976	13976	6024	69.88	30.12
1	1587	932	4840	4228	13908	13908	6092	69.54	30.46
1	1588	926	4758	4316	13832	13832	6168	69.16	30.84
1	1589	936	4752	4312	13816	13816	6184	69.08	30.92
1	1590	996	4732	4270	13734	13734	6262	68.67	31.31
1	1591	962	4708	4330	13746	13746	6254	68.73	31.27
1	1592	980	4696	4324	13716	13716	6284	68.58	31.42
1	1593	1032	4676	4292	13644	13644	6356	68.22	31.78
1	1594	1014	4580	4406	13566	13566	6434	67.83	32.17
1	1595	1068	4568	4364	13500	13500	6500	67.5	32.5
1	1596	1096	4538	4366	13442	13442	6558	67.21	32.79
1	1597	1070	4516	4416	13448	13448	6556	67.24	32.78
1	1598	1032	4480	4488	13448	13448	6552	67.24	32.76
1	1599	1100	4434	4466	13334	13334	6666	66.67	33.33
1	1600	1080	4436	4484	13356	13356	6644	66.78	33.22
1	1601	1106	4466	4428	13360	13360	6640	66.8	33.2
1	1602	1138	4376	4486	13238	13238	6762	66.19	33.81
1	1603	1152	4390	4458	13238	13238	6762	66.19	33.81
1	1604	1146	4422	4432	13276	13276	6724	66.38	33.62
1	1605	1134	4434	4432	13300	13300	6700	66.5	33.5
1	1606	1098	4416	4484	13316	13316	6680	66.58	33.4
1	1607	1120	4418	4464	13300	13300	6704	66.5	33.52
1	1608	1144	4464	4394	13322	13322	6682	66.61	33.41
1	1609	1106	4420	4474	13314	13314	6686	66.57	33.43
1	1610	1076	4492	4432	13416	13416	6584	67.08	32.92
1	1611	1048	4520	4432	13472	13472	6528	67.36	32.64
1	1612	1094	4528	4380	13436	13436	6568	67.18	32.84
1	1613	1060	4466	4474	13406	13406	6594	67.03	32.97
1	1614	1062	4468	4470	13406	13406	6594	67.03	32.97
1	1615	1042	4522	4434	13478	13478	6518	67.39	32.59
1	1616	1032	4600	4366	13566	13566	6430	67.83	32.15
1	1617	1062	4560	4378	13498	13498	6502	67.49	32.51
1	1618	1072	4594	4334	13522	13522	6478	67.61	32.39
1	1619	1042	4626	4334	13586	13586	6418	67.93	32.09
1	1620	1000	4600	4400	13600	13600	6400	68	32
1	1621	1014	4636	4350	13622	13622	6378	68.11	31.89
1	1622	996	4616	4390	13622	13622	6382	68.11	31.91
1	1623	1026	4592	4384	13568	13568	6436	67.84	32.18
1	1624	1008	4580	4412	13572	13572	6428	67.86	32.14
1	1625	1044	4552	4402	13506	13506	6490	67.53	32.45
1	1626	1066	4524	4410	13458	13458	6542	67.29	32.71
1	1627	1118	4520	4362	13402	13402	6598	67.01	32.99
1	1628	1076	4474	4450	13398	13398	6602	66.99	33.01
1	1629	1158	4452	4392	13296	13296	6708	66.48	33.54
1	1630	1106	4396	4498	13290	13290	6710	66.45	33.55
1	1631	1120	4430	4450	13310	13310	6690	66.55	33.45
1	1632	1086	4460	4454	13374	13374	6626	66.87	33.13
1	1633	1110	4468	4422	13358	13358	6642	66.79	33.21
1	1634	1028	4538	4434	13510	13510	6490	67.55	32.45
1	1635	1022	4524	4454	13502	13502	6498	67.51	32.49
1	1636	1032	4526	4444	13496	13496	6508	67.48	32.54
1	1637	1034	4602	4364	13568	13568	6432	67.84	32.16
1	1638	1070	4592	4338	13522	13522	6478	67.61	32.39
1	1639	1062	4592	4346	13530	13530	6470	67.65	32.35
1	1640	1018	4552	4430	13534	13534	6466	67.67	32.33
1	1641	1058	4580	4364	13524	13524	6480	67.62	32.4
1	1642	1070	4562	4368	13492	13492	6508	67.46	32.54
1	1643	1082	4524	4394	13442	13442	6558	67.21	32.79
1	1644	1108	4550	4342	13442	13442	6558	67.21	32.79
1	1645	1078	4522	4400	13444	13444	6556	67.22	32.78
1	1646	1038	4522	4440	13484	13484	6516	67.42	32.58
1	1647	1034	4558	4406	13522	13522	6474	67.61	32.37
1	1648	1036	4544	4418	13506	13506	6490	67.53	32.45
1	1649	1034	4566	4400	13532	13532	6468	67.66	32.34
1	1650	1032	4602	4366	13570	13570	6430	67.85	32.15
1	1651	1016	4584	4398	13566	13566	6430	67.83	32.15
1	1652	1042	4538	4420	13496	13496	6504	67.48	32.52
1	1653	1040	4576	4384	13536	13536	6464	67.68	32.32
1	1654	1074	4516	4410	13442	13442	6558	67.21	32.79
1	1655	1114	4570	4314	13454	13454	6542	67.27	32.71
1	1656	1016	4564	4420	13548	13548	6452	67.74	32.26
1	1657	1034	4586	4380	13552	13552	6448	67.76	32.24
1	1658	1102	4566	4332	13464	13464	6536	67.32	32.68
1	1659	1034	4560	4406	13526	13526	6474	67.63	32.37
1	1660	1026	4536	4436	13508	13508	6488	67.54	32.44
1	1661	1042	4544	4414	13502	13502	6498	67.51	32.49
1	1662	1024	4616	4362	13594	13594	6410	67.97	32.05
1	1663	1034	4670	4296	13636	13636	6364	68.18	31.82
1	1664	968	4700	4332	13732	13732	6268	68.66	31.34
1	1665	988	4718	4294	13730	13730	6270	68.65	31.35
1	1666	976	4746	4278	13770	13770	6230	68.85	31.15
1	1667	976	4742	4282	13766	13766	6234	68.83	31.17
1	1668	978	4770	4252	13792	13792	6208	68.96	31.04
1	1669	936	4812	4252	13876	13876	6124	69.38	30.62
1	1670	926	4796	4278	13870	13870	6130	69.35	30.65
1	1671	946	4816	4238	13870	13870	6130	69.35	30.65
1	1672	900	4834	4266	13934	13934	6066	69.67	30.33
1	1673	896	4862	4240	13964	13964	6032	69.82	30.16
1	1674	926	4864	4210	13938	13938	6062	69.69	30.31
1	1675	904	4892	4204	13988	13988	6012	69.94	30.06
1	1676	872	4894	4234	14022	14022	5978	70.11	29.89
1	1677	872	4856	4274	13986	13986	6018	69.93	30.09
1	1678	916	4898	4188	13984	13984	6020	69.92	30.1
1	1679	884	4874	4242	13990	13990	6010	69.95	30.05
1	1680	886	4948	4166	14062	14062	5938	70.31	29.69
1	1681	910	4902	4188	13992	13992	6008	69.96	30.04
1	1682	910	4878	4212	13968	13968	6032	69.84	30.16
1	1683	888	4946	4166	14058	14058	5942	70.29	29.71
1	1684	892	4870	4238	13978	13978	6022	69.89	30.11
1	1685	906	4844	4248	13936	13936	6060	69.68	30.3
1	1686	942	4804	4254	13862	13862	6138	69.31	30.69
1	1687	918	4838	4244	13920	13920	6080	69.6	30.4
1	1688	892	4848	4260	13956	13956	6044	69.78	30.22
1	1689	906	4882	4212	13976	13976	6024	69.88	30.12
1	1690	940	4850	4212	13912	13912	6092	69.56	30.46
1	1691	916	4796	4288	13880	13880	6120	69.4	30.6
1	1692	952	4782	4266	13830	13830	6170	69.15	30.85
1	1693	952	4824	4224	13872	13872	6128	69.36	30.64
1	1694	976	4748	4274	13770	13770	6226	68.85	31.13
1	1695	966	4764	4270	13798	13798	6202	68.99	31.01
1	1696	990	4740	4268	13748	13748	6248	68.74	31.24
1	1697	980	4650	4370	13670	13670	6330	68.35	31.65
1	1698	1002	4636	4362	13634	13634	6366	68.17	31.83
1	1699	952	4638	4410	13686	13686	6314	68.43	31.57
1	1700	988	4720	4292	13732	13732	6268	68.66	31.34
1	1701	962	4720	4318	13758	13758	6242	68.79	31.21
1	1702	972	4774	4254	13802	13802	6198	69.01	30.99
1	1703	1002	4764	4234	13762	13762	6238	68.81	31.19
1	1704	992	4722	4288	13732	13732	6272	68.66	31.36
1	1705	968	4716	4316	13748	13748	6252	68.74	31.26
1	1706	936	4786	4278	13850	13850	6150	69.25	30.75
1	1707	952	4756	4292	13804	13804	6196	69.02	30.98
1	1708	918	4804	4276	13884	13884	6112	69.42	30.56
1	1709	910	4816	4274	13906	13906	6094	69.53	30.47
1	1710	914	4916	4170	14002	14002	5998	70.01	29.99
1	1711	892	4910	4198	14018	14018	5982	70.09	29.91
1	1712	876	4934	4190	14058	14058	5942	70.29	29.71
1	1713	902	4986	4112	14084	14084	5916	70.42	29.58
1	1714	828	5028	4144	14200	14200	5800	71	29
1	1715	824	4984	4192	14160	14160	5840	70.8	29.2
1	1716	842	5024	4134	14182	14182	5818	70.91	29.09
1	1717	838	5018	4144	14180	14180	5820	70.9	29.1
1	1718	850	5014	4136	14164	14164	5836	70.82	29.18
1	1719	880	5020	4100	14140	14140	5860	70.7	29.3
1	1720	836	4962	4202	14126	14126	5874	70.63	29.37
1	1721	878	4990	4134	14114	14114	5890	70.57	29.45
1	1722	840	4962	4198	14122	14122	5878	70.61	29.39
1	1723	842	4980	4178	14138	14138	5862	70.69	29.31
1	1724	846	4972	4184	14128	14128	5876	70.64	29.38
1	1725	900	4962	4140	14064	14064	5940	70.32	29.7
1	1726	894	4884	4220	13988	13988	6008	69.94	30.04
1	1727	934	4852	4214	13918	13918	6082	69.59	30.41
1	1728	900	4872	4230	13974	13974	6030	69.87	30.15
1	1729	934	4892	4174	13958	13958	6042	69.79	30.21
1	1730	926	4914	4160	13988	13988	6012	69.94	30.06
1	1731	894	4984	4122	14090	14090	5910	70.45	29.55
1	1732	852	4990	4158	14138	14138	5862	70.69	29.31
1	1733	836	5020	4144	14184	14184	5816	70.92	29.08
1	1734	860	5016	4124	14156	14156	5844	70.78	29.22
1	1735	866	5002	4132	14136	14136	5864	70.68	29.32
1	1736	870	5014	4114	14142	14142	5854	70.71	29.27
1	1737	830	4980	4190	14150	14150	5850	70.75	29.25
1	1738	858	5002	4140	14144	14144	5856	70.72	29.28
1	1739	888	4962	4150	14074	14074	5926	70.37	29.63
1	1740	874	5036	4090	14162	14162	5838	70.81	29.19
1	1741	838	4972	4190	14134	14134	5866	70.67	29.33
1	1742	854	4960	4184	14104	14104	5892	70.52	29.46
1	1743	852	4964	4186	14114	14114	5890	70.57	29.45
1	1744	894	4960	4146	14066	14066	5934	70.33	29.67
1	1745	898	4916	4186	14018	14018	5982	70.09	29.91
1	1746	882	4912	4208	14032	14032	5972	70.16	29.86
1	1747	940	4898	4162	13958	13958	6042	69.79	30.21
1	1748	928	4842	4228	13912	13912	6084	69.56	30.42
1	1749	934	4874	4194	13942	13942	6062	69.71	30.31
1	1750	916	4844	4240	13928	13928	6072	69.64	30.36
1	1751	930	4868	4202	13938	13938	6062	69.69	30.31
1	1752	896	4848	4254	13950	13950	6046	69.75	30.23
1	1753	922	4832	4246	13910	13910	6090	69.55	30.45
1	1754	914	4842	4244	13928	13928	6072	69.64	30.36
1	1755	908	4878	4214	13970	13970	6030	69.85	30.15
1	1756	894	4864	4242	13970	13970	6030	69.85	30.15
1	1757	922	4850	4228	13928	13928	6072	69.64	30.36
1	1758	898	4860	4242	13962	13962	6038	69.81	30.19
1	1759	904	4922	4174	14018	14018	5982	70.09	29.91
1	1760	906	4866	4228	13960	13960	6040	69.8	30.2
1	1761	914	4886	4200	13972	13972	6028	69.86	30.14
1	1762	904	4890	4206	13986	13986	6014	69.93	30.07
1	1763	936	4866	4198	13930	13930	6070	69.65	30.35
1	1764	904	4912	4184	14008	14008	5992	70.04	29.96
1	1765	934	4864	4202	13930	13930	6070	69.65	30.35
1	1766	946	4810	4244	13864	13864	6136	69.32	30.68
1	1767	926	4780	4296	13856	13856	6148	69.28	30.74
1	1768	930	4790	4280	13860	13860	6140	69.3	30.7
1	1769	952	4852	4198	13902	13902	6102	69.51	30.51
1	1770	934	4900	4166	13966	13966	6034	69.83	30.17
1	1771	912	4868	4222	13958	13958	6046	69.79	30.23
1	1772	892	4810	4298	13918	13918	6082	69.59	30.41
1	1773	952	4796	4250	13842	13842	6154	69.21	30.77
1	1774	942	4774	4284	13832	13832	6168	69.16	30.84
1	1775	968	4784	4250	13818	13818	6186	69.09	30.93
1	1776	952	4776	4272	13824	13824	6176	69.12	30.88
1	1777	946	4780	4274	13834	13834	6166	69.17	30.83
1	1778	950	4716	4334	13766	13766	6234	68.83	31.17
1	1779	956	4754	4290	13798	13798	6202	68.99	31.01
1	1780	932	4802	4266	13870	13870	6130	69.35	30.65
1	1781	928	4786	4284	13856	13856	6140	69.28	30.7
1	1782	950	4802	4248	13852	13852	6148	69.26	30.74
1	1783	918	4858	4224	13940	13940	6060	69.7	30.3
1	1784	904	4916	4180	14012	14012	5988	70.06	29.94
1	1785	914	4850	4236	13936	13936	6064	69.68	30.32
1	1786	970	4826	4204	13856	13856	6144	69.28	30.72
1	1787	960	4778	4262	13818	13818	6182	69.09	30.91
1	1788	946	4758	4296	13812	13812	6188	69.06	30.94
1	1789	932	4780	4288	13848	13848	6152	69.24	30.76
1	1790	934	4784	4284	13852	13852	6152	69.26	30.76
1	1791	944	4800	4256	13856	13856	6144	69.28	30.72
1	1792	934	4794	4272	13860	13860	6140	69.3	30.7
1	1793	940	4844	4218	13906	13906	6098	69.53	30.49
1	1794	898	4782	4318	13882	13882	6114	69.41	30.57
1	1795	952	4744	4306	13794	13794	6210	68.97	31.05
1	1796	936	4820	4244	13884	13884	6116	69.42	30.58
1	1797	904	4838	4258	13934	13934	6066	69.67	30.33
1	1798	956	4794	4250	13838	13838	6162	69.19	30.81
1	1799	970	4758	4272	13788	13788	6212	68.94	31.06
1	1800	944	4758	4298	13814	13814	6186	69.07	30.93
1	1801	966	4780	4254	13814	13814	6186	69.07	30.93
1	1802	960	4776	4266	13818	13818	6186	69.09	30.93
1	1803	962	4762	4276	13800	13800	6200	69	31
1	1804	960	4760	4278	13798	13798	6198	68.99	30.99
1	1805	956	4780	4264	13824	13824	6176	69.12	30.88
1	1806	948	4726	4326	13778	13778	6222	68.89	31.11
1	1807	1004	4752	4244	13748	13748	6252	68.74	31.26
1	1808	982	4732	4286	13750	13750	6250	68.75	31.25
1	1809	998	4744	4258	13746	13746	6254	68.73	31.27
1	1810	976	4774	4250	13798	13798	6202	68.99	31.01
1	1811	958	4762	4280	13804	13804	6196	69.02	30.98
1	1812	994	4732	4274	13738	13738	6262	68.69	31.31
1	1813	938	4720	4342	13782	13782	6218	68.91	31.09
1	1814	950	4740	4310	13790	13790	6210	68.95	31.05
1	1815	940	4806	4254	13866	13866	6134	69.33	30.67
1	1816	924	4892	4184	13968	13968	6032	69.84	30.16
1	1817	922	4828	4252	13908	13908	6096	69.54	30.48
1	1818	904	4886	4212	13984	13984	6020	69.92	30.1
1	1819	924	4834	4242	13910	13910	6090	69.55	30.45
1	1820	954	4816	4230	13862	13862	6138	69.31	30.69
1	1821	924	4766	4308	13840	13840	6156	69.2	30.78
1	1822	964	4810	4224	13844	13844	6152	69.22	30.76
1	1823	940	4810	4250	13870	13870	6130	69.35	30.65
1	1824	926	4876	4198	13950	13950	6050	69.75	30.25
1	1825	918	4856	4228	13940	13940	6064	69.7	30.32
1	1826	888	4830	4282	13942	13942	6058	69.71	30.29
1	1827	916	4888	4198	13974	13974	6030	69.87	30.15
1	1828	914	4872	4214	13958	13958	6042	69.79	30.21
1	1829	946	4824	4232	13880	13880	6124	69.4	30.62
1	1830	902	4818	4280	13916	13916	6084	69.58	30.42
1	1831	964	4788	4248	13824	13824	6176	69.12	30.88
1	1832	906	4804	4290	13898	13898	6102	69.49	30.51
1	1833	908	4820	4272	13912	13912	6088	69.56	30.44
1	1834	870	4878	4252	14008	14008	5992	70.04	29.96
1	1835	890	4900	4210	14010	14010	5990	70.05	29.95
1	1836	896	4898	4206	14002	14002	5998	70.01	29.99
1	1837	926	4900	4174	13974	13974	6026	69.87	30.13
1	1838	894	4862	4244	13968	13968	6032	69.84	30.16
1	1839	912	4836	4254	13926	13926	6078	69.63	30.39
1	1840	922	4862	4216	13940	13940	6060	69.7	30.3
1	1841	896	4892	4212	13996	13996	6004	69.98	30.02
1	1842	894	4934	4172	14040	14040	5960	70.2	29.8
1	1843	912	4920	4168	14008	14008	5992	70.04	29.96
1	1844	904	4872	4226	13970	13970	6034	69.85	30.17
1	1845	898	4874	4228	13976	13976	6024	69.88	30.12
1	1846	902	4886	4212	13984	13984	6016	69.92	30.08
1	1847	898	4888	4214	13990	13990	6010	69.95	30.05
1	1848	882	4946	4172	14064	14064	5936	70.32	29.68
1	1849	880	4912	4208	14032	14032	5968	70.16	29.84
1	1850	894	4960	4144	14064	14064	5932	70.32	29.66
1	1851	878	4838	4286	13962	13962	6042	69.81	30.21
1	1852	940	4838	4222	13898	13898	6102	69.49	30.51
1	1853	954	4782	4266	13830	13830	6174	69.15	30.87
1	1854	916	4782	4302	13866	13866	6134	69.33	30.67
1	1855	924	4852	4224	13928	13928	6072	69.64	30.36
1	1856	904	4926	4170	14022	14022	5978	70.11	29.89
1	1857	918	4898	4184	13980	13980	6020	69.9	30.1
1	1858	902	4884	4216	13984	13984	6020	69.92	30.1
1	1859	934	4874	4192	13940	13940	6060	69.7	30.3
1	1860	934	4848	4218	13914	13914	6086	69.57	30.43
1	1861	906	4878	4216	13972	13972	6028	69.86	30.14
1	1862	918	4840	4242	13922	13922	6078	69.61	30.39
1	1863	924	4830	4246	13906	13906	6094	69.53	30.47
1	1864	920	4772	4308	13852	13852	6148	69.26	30.74
1	1865	896	4812	4292	13916	13916	6084	69.58	30.42
1	1866	916	4836	4248	13920	13920	6080	69.6	30.4
1	1867	912	4812	4276	13900	13900	6100	69.5	30.5
1	1868	932	4848	4220	13916	13916	6084	69.58	30.42
1	1869	896	4898	4206	14002	14002	5998	70.01	29.99
1	1870	916	4956	4128	14040	14040	5960	70.2	29.8
1	1871	914	4900	4186	13986	13986	6014	69.93	30.07
1	1872	900	4954	4146	14054	14054	5946	70.27	29.73
1	1873	888	4988	4124	14100	14100	5900	70.5	29.5
1	1874	866	4974	4160	14108	14108	5892	70.54	29.46
1	1875	890	4966	4144	14076	14076	5924	70.38	29.62
1	1876	894	4904	4200	14008	14008	5988	70.04	29.94
1	1877	878	4886	4238	14010	14010	5994	70.05	29.97
1	1878	878	4968	4152	14088	14088	5908	70.44	29.54
1	1879	890	4958	4152	14068	14068	5932	70.34	29.66
1	1880	888	4940	4172	14052	14052	5948	70.26	29.74
1	1881	908	4978	4112	14068	14068	5928	70.34	29.64
1	1882	890	4944	4166	14054	14054	5946	70.27	29.73
1	1883	874	4954	4172	14080	14080	5920	70.4	29.6
1	1884	878	4972	4150	14094	14094	5906	70.47	29.53
1	1885	872	4998	4130	14126	14126	5874	70.63	29.37
1	1886	870	5072	4056	14200	14200	5796	71	28.98
1	1887	840	5060	4098	14218	14218	5778	71.09	28.89
1	1888	854	5028	4118	14174	14174	5826	70.87	29.13
1	1889	846	5056	4098	14210	14210	5790	71.05	28.95
1	1890	896	5010	4094	14114	14114	5886	70.57	29.43
1	1891	866	4930	4204	14064	14064	5936	70.32	29.68
1	1892	858	4928	4214	14070	14070	5930	70.35	29.65
1	1893	902	4892	4206	13990	13990	6010	69.95	30.05
1	1894	880	4908	4212	14028	14028	5972	70.14	29.86
1	1895	900	4850	4252	13952	13952	6052	69.76	30.26
1	1896	932	4820	4246	13886	13886	6110	69.43	30.55
1	1897	962	4812	4226	13850	13850	6150	69.25	30.75
1	1898	964	4768	4268	13804	13804	6196	69.02	30.98
1	1899	950	4788	4262	13838	13838	6162	69.19	30.81
1	1900	986	4720	4294	13734	13734	6266	68.67	31.33
1	1901	1014	4698	4288	13684	13684	6316	68.42	31.58
1	1902	1040	4616	4342	13574	13574	6422	67.87	32.11
1	1903	1026	4636	4338	13610	13610	6390	68.05	31.95
1	1904	1040	4614	4344	13572	13572	6424	67.86	32.12
1	1905	1020	4628	4354	13610	13610	6394	68.05	31.97
1	1906	1034	4618	4348	13584	13584	6416	67.92	32.08
1	1907	1026	4648	4326	13622	13622	6378	68.11	31.89
1	1908	1050	4642	4310	13594	13594	6410	67.97	32.05
1	1909	1022	4642	4336	13620	13620	6380	68.1	31.9
1	1910	1032	4588	4382	13558	13558	6446	67.79	32.23
1	1911	1038	4538	4424	13500	13500	6500	67.5	32.5
1	1912	1028	4558	4414	13530	13530	6470	67.65	32.35
1	1913	1058	4598	4344	13540	13540	6460	67.7	32.3
1	1914	1020	4666	4314	13646	13646	6354	68.23	31.77
1	1915	998	4606	4396	13608	13608	6392	68.04	31.96
1	1916	1016	4644	4338	13626	13626	6370	68.13	31.85
1	1917	1066	4588	4346	13522	13522	6478	67.61	32.39
1	1918	1056	4512	4432	13456	13456	6544	67.28	32.72
1	1919	1038	4570	4392	13532	13532	6468	67.66	32.34
1	1920	1064	4540	4396	13476	13476	6524	67.38	32.62
1	1921	1084	4544	4372	13460	13460	6540	67.3	32.7
1	1922	1058	4522	4420	13464	13464	6536	67.32	32.68
1	1923	1036	4516	4448	13480	13480	6520	67.4	32.6
1	1924	1004	4594	4402	13590	13590	6410	67.95	32.05
1	1925	1020	4598	4382	13578	13578	6422	67.89	32.11
1	1926	1048	4588	4364	13540	13540	6460	67.7	32.3
1	1927	1010	4632	4358	13622	13622	6378	68.11	31.89
1	1928	974	4656	4370	13682	13682	6318	68.41	31.59
1	1929	990	4684	4326	13694	13694	6306	68.47	31.53
1	1930	998	4678	4322	13678	13678	6318	68.39	31.59
1	1931	984	4696	4322	13714	13714	6290	68.57	31.45
1	1932	998	4686	4316	13688	13688	6312	68.44	31.56
1	1933	994	4674	4332	13680	13680	6320	68.4	31.6
1	1934	1002	4654	4344	13652	13652	6348	68.26	31.74
1	1935	1028	4648	4324	13620	13620	6380	68.1	31.9
1	1936	1018	4688	4294	13670	13670	6330	68.35	31.65
1	1937	990	4690	4322	13702	13702	6302	68.51	31.51
1	1938	1004	4678	4318	13674	13674	6326	68.37	31.63
1	1939	970	4722	4306	13750	13750	6246	68.75	31.23
1	1940	972	4736	4292	13764	13764	6236	68.82	31.18
1	1941	958	4770	4272	13812	13812	6188	69.06	30.94
1	1942	946	4780	4274	13834	13834	6166	69.17	30.83
1	1943	914	4772	4316	13860	13860	6144	69.3	30.72
1	1944	952	4856	4192	13904	13904	6096	69.52	30.48
1	1945	940	4788	4272	13848	13848	6152	69.24	30.76
1	1946	944	4734	4322	13790	13790	6210	68.95	31.05
1	1947	934	4744	4322	13810	13810	6190	69.05	30.95
1	1948	974	4706	4320	13732	13732	6268	68.66	31.34
1	1949	972	4720	4308	13748	13748	6252	68.74	31.26
1	1950	946	4704	4350	13758	13758	6242	68.79	31.21
1	1951	1030	4750	4220	13720	13720	6280	68.6	31.4
1	1952	986	4800	4214	13814	13814	6186	69.07	30.93
1	1953	956	4742	4302	13786	13786	6214	68.93	31.07
1	1954	956	4748	4296	13792	13792	6208	68.96	31.04
1	1955	974	4736	4290	13762	13762	6238	68.81	31.19
1	1956	974	4730	4296	13756	13756	6244	68.78	31.22
1	1957	970	4768	4262	13798	13798	6202	68.99	31.01
1	1958	940	4790	4270	13850	13850	6150	69.25	30.75
1	1959	926	4780	4294	13854	13854	6146	69.27	30.73
1	1960	948	4832	4220	13884	13884	6116	69.42	30.58
1	1961	916	4838	4246	13922	13922	6078	69.61	30.39
1	1962	914	4842	4242	13926	13926	6070	69.63	30.35
1	1963	916	4930	4154	14014	14014	5986	70.07	29.93
1	1964	868	5002	4130	14134	14134	5866	70.67	29.33
1	1965	870	5032	4098	14162	14162	5838	70.81	29.19
1	1966	880	5012	4108	14132	14132	5868	70.66	29.34
1	1967	788	5016	4196	14228	14228	5772	71.14	28.86
1	1968	832	5054	4114	14222	14222	5778	71.11	28.89
1	1969	868	5106	4026	14238	14238	5762	71.19	28.81
1	1970	838	5042	4120	14204	14204	5796	71.02	28.98
1	1971	826	5106	4068	14280	14280	5720	71.4	28.6
1	1972	796	5142	4062	14346	14346	5654	71.73	28.27
1	1973	824	5068	4110	14246	14246	5758	71.23	28.79
1	1974	812	5092	4096	14280	14280	5720	71.4	28.6
1	1975	844	5036	4120	14192	14192	5808	70.96	29.04
1	1976	836	5082	4082	14246	14246	5754	71.23	28.77
1	1977	836	5138	4026	14302	14302	5698	71.51	28.49
1	1978	824	5098	4078	14274	14274	5726	71.37	28.63
1	1979	848	5118	4034	14270	14270	5730	71.35	28.65
1	1980	810	5106	4084	14296	14296	5704	71.48	28.52
1	1981	816	5130	4054	14314	14314	5686	71.57	28.43
1	1982	816	5136	4046	14318	14318	5678	71.59	28.39
1	1983	790	5216	3994	14426	14426	5574	72.13	27.87
1	1984	804	5190	4006	14386	14386	5614	71.93	28.07
1	1985	834	5140	4026	14306	14306	5694	71.53	28.47
1	1986	826	5048	4126	14222	14222	5778	71.11	28.89
1	1987	852	5002	4146	14150	14150	5850	70.75	29.25
1	1988	870	4994	4136	14124	14124	5876	70.62	29.38
1	1989	854	5014	4132	14160	14160	5840	70.8	29.2
1	1990	858	4980	4162	14122	14122	5878	70.61	29.39
1	1991	854	4940	4206	14086	14086	5914	70.43	29.57
1	1992	880	4980	4140	14100	14100	5900	70.5	29.5
1	1993	894	4970	4136	14076	14076	5924	70.38	29.62
1	1994	870	4988	4142	14118	14118	5882	70.59	29.41
1	1995	858	4980	4160	14120	14120	5876	70.6	29.38
1	1996	832	4938	4230	14106	14106	5894	70.53	29.47
1	1997	888	4944	4168	14056	14056	5944	70.28	29.72
1	1998	908	4954	4136	14044	14044	5952	70.22	29.76
[truncated: 108,240 more rows]
